# Supplementary material for: Distinct pathophysiological mechanisms of CEP152 variants in microcephaly and brain abnormalities
Source: EMBO Mol Med. 2026 May 5;18(6):2180–212. doi: 10.1038/s44321-026-00427-3 (PMC13270125; doi:10.1038/s44321-026-00427-3)
Supplement: Supplementary file 2 — Table EV2 [file 44321_2026_427_MOESM2_ESM.xlsx]

## Sheet: legend
Table EV2. Guide RNA sequences are shown for each target site.
For Cep152W105*/K897*, two crRNAs were selected for each of exon 2 and 20. For Cep152Q32P/Q32P, the crRNA was chosen to target exon 3.

## Sheet: Table EV2
Exon2	AGACTTTGAAAGGGAAAAAGAGG
	TTTAAACAGTAGAGGAACTGGGG
Exon20	CAGAGCCCAGCAGCAGGAGTGGG
	GAGGATGGTGAGGATGGTGAAGG
Exon3	TAGCTGCTGCAACTGAGTAAGGG
