# Supplementary material for: Distinct pathophysiological mechanisms of CEP152 variants in microcephaly and brain abnormalities
Source: EMBO Mol Med. 2026 May 5;18(6):2180–212. doi: 10.1038/s44321-026-00427-3 (PMC13270125; doi:10.1038/s44321-026-00427-3)
Supplement: Supplementary file 3 — Dataset EV1 [file 44321_2026_427_MOESM3_ESM.xlsx]

## Sheet: legend
Dataset EV1. Differential expression analysis result for Cep152Q32P/Q32P mice vs. wild-type
Column name	Details
Gene Symbol	Gene symbol name
ENSEMBL Gene ID	Ensembl gene identifier
logFC	The log₂ fold change in gene expression
logCPM	Average expression of the gene in log₂ counts per million across all samples
F	Quasi-likelihood F-statistic from edgeR
PValue	Nominal p-value for differential expression
FDR	Adjusted p-value after correction for multiple testing using the false discovery rate

## Sheet: Dataset EV1
Gene Symbol	ENSEMBL Gene ID	logFC	logCPM	F	PValue	FDR
Rspo1	ENSMUSG00000028871	-0.730084	3.88662	63.4357	3.4e-07	0.00269461
Robo1	ENSMUSG00000022883	0.392636	5.11757	63.1924	3.49e-07	0.00269461
Lamp5	ENSMUSG00000027270	-0.44404	8.19588	52.9171	1.21e-06	0.00522158
Peak1	ENSMUSG00000074305	0.477958	5.52474	51.6979	1.35e-06	0.00522158
Nrp2	ENSMUSG00000025969	0.914888	4.75182	56.1328	1.88e-06	0.00579485
Cux2	ENSMUSG00000042589	-0.391961	6.80961	43.8358	3.93e-06	0.00876302
Gfra1	ENSMUSG00000025089	0.588202	4.93948	43.8877	4.01e-06	0.00876302
Nckap1	ENSMUSG00000027002	0.307147	9.25796	42.8456	4.55e-06	0.00876302
Slc7a14	ENSMUSG00000069072	0.301052	7.05084	41.5024	5.55e-06	0.00911095
Pla2g4e	ENSMUSG00000050211	-0.338753	5.27294	41.0881	5.91e-06	0.00911095
Sowaha	ENSMUSG00000044352	0.367244	6.32719	38.9954	8.16e-06	0.0114389
Nxph3	ENSMUSG00000046719	0.411293	5.14928	37.1429	1.1e-05	0.0141017
Myo5b	ENSMUSG00000025885	0.660167	4.97944	38.6552	1.25e-05	0.0148008
Zfp804a	ENSMUSG00000070866	0.521393	4.21985	34.5743	1.68e-05	0.0173283
Map2	ENSMUSG00000015222	0.250331	10.2215	33.8731	1.9e-05	0.0173283
Olfm2	ENSMUSG00000032172	-0.338453	7.44619	33.5477	2.01e-05	0.0173283
Ddit4l	ENSMUSG00000046818	-0.395522	5.30497	33.3359	2.09e-05	0.0173283
Galt	ENSMUSG00000036073	-0.306055	5.06956	33.283	2.11e-05	0.0173283
Doc2b	ENSMUSG00000020848	0.646311	5.17036	35.8436	2.13e-05	0.0173283
Adra2a	ENSMUSG00000033717	0.599835	3.74445	32.4226	2.45e-05	0.0186842
Rgs6	ENSMUSG00000021219	-0.326327	6.00433	32.2199	2.54e-05	0.0186842
Kcna4	ENSMUSG00000042604	0.430122	4.7583	31.3601	2.97e-05	0.019273
Grm1	ENSMUSG00000019828	0.332515	5.48787	31.2089	3.06e-05	0.019273
Nos1	ENSMUSG00000029361	0.409409	5.52688	31.1257	3.1e-05	0.019273
Cd44	ENSMUSG00000005087	0.702283	2.07442	31.0893	3.12e-05	0.019273
Tmem215	ENSMUSG00000046593	-0.485451	4.60332	30.5706	3.44e-05	0.0203968
Amot	ENSMUSG00000041688	0.342543	4.61533	30.2235	3.67e-05	0.0206674
Serpina3n	ENSMUSG00000021091	0.509773	5.00678	30.5013	3.75e-05	0.0206674
Zfhx2	ENSMUSG00000040721	0.336605	5.2939	29.0437	4.59e-05	0.0243779
Cep126	ENSMUSG00000040729	0.433178	4.00459	28.874	4.74e-05	0.0243779
Paqr6	ENSMUSG00000041423	0.631761	2.36383	28.4997	5.1e-05	0.0248639
Unc5c	ENSMUSG00000059921	0.368093	5.17434	28.3749	5.22e-05	0.0248639
Crym	ENSMUSG00000030905	0.610104	5.83053	32.1485	5.52e-05	0.0248639
Kctd12	ENSMUSG00000098557	0.320189	6.63326	27.9953	5.63e-05	0.0248639
Myh7b	ENSMUSG00000074652	-0.468066	4.37147	27.9823	5.64e-05	0.0248639
Exd1	ENSMUSG00000048647	-0.984731	1.09146	27.4741	6.24e-05	0.0267348
Cachd1	ENSMUSG00000028532	0.464705	3.94411	27.3013	6.46e-05	0.0269257
Sytl4	ENSMUSG00000031255	1.69059	-0.249139	26.7335	7.24e-05	0.0288122
Pls3	ENSMUSG00000016382	0.363966	7.07834	27.1933	7.42e-05	0.0288122
D1Ertd622e	ENSMUSG00000044768	-0.292118	6.1683	26.5797	7.47e-05	0.0288122
2900052N01Rik	ENSMUSG00000099696	0.427363	5.72006	26.9006	7.79e-05	0.0293197
Mef2c	ENSMUSG00000005583	-0.303677	9.47818	26.3943	8.01e-05	0.0294149
Chst11	ENSMUSG00000034612	0.27836	6.24562	25.627	9.09e-05	0.0319283
Syndig1	ENSMUSG00000074736	-0.258895	5.46595	25.457	9.42e-05	0.0319283
Kif26b	ENSMUSG00000026494	0.469542	3.63695	25.3114	9.71e-05	0.0319283
Rasa1	ENSMUSG00000021549	0.225359	5.61141	25.262	9.81e-05	0.0319283
Dpyd	ENSMUSG00000033308	1.01876	1.71357	25.2416	9.86e-05	0.0319283
Kcns1	ENSMUSG00000040164	-0.438112	4.59386	25.203	9.94e-05	0.0319283
Adap1	ENSMUSG00000056413	-0.206275	7.91531	24.8126	0.000107923	0.0333443
Slc41a1	ENSMUSG00000013275	0.253959	6.23006	24.805	0.000108099	0.0333443
Rasgrf1	ENSMUSG00000032356	0.238255	8.46196	24.2433	0.000121914	0.0368684
Zdbf2	ENSMUSG00000027520	0.561335	5.00807	25.5879	0.000126435	0.0375002
Fgfr1	ENSMUSG00000031565	0.394727	5.92192	24.2415	0.000137527	0.0393411
Cacna1h	ENSMUSG00000024112	0.41881	5.65076	24.1945	0.000138748	0.0393411
Epha7	ENSMUSG00000028289	0.361871	6.321	23.9933	0.000141502	0.0393411
Ncdn	ENSMUSG00000028833	0.202684	10.4969	23.4433	0.000145129	0.0393411
Gpr101	ENSMUSG00000036357	2.48242	1.15408	27.2818	0.000145396	0.0393411
Igfn1	ENSMUSG00000051985	-0.523199	4.65183	23.8307	0.000157996	0.0401662
Spon1	ENSMUSG00000038156	0.375986	6.04449	23.5277	0.000158031	0.0401662
Pak7	ENSMUSG00000039913	-0.315503	5.96798	23.0455	0.000158485	0.0401662
Gria1	ENSMUSG00000020524	0.350285	8.39755	23.9692	0.000158863	0.0401662
Plppr4	ENSMUSG00000044667	0.293623	8.02155	22.766	0.000173299	0.0431096
Adssl1	ENSMUSG00000011148	-0.498747	2.74958	22.5233	0.000178146	0.0436117
Map1b	ENSMUSG00000052727	0.272229	9.7604	22.386	0.000186208	0.0446339
Jun	ENSMUSG00000052684	0.469039	5.61208	23.5497	0.000188109	0.0446339
Akap7	ENSMUSG00000039166	-0.25681	5.36266	22.158	0.000193522	0.0452225
Igsf1	ENSMUSG00000031111	1.41277	1.63211	22.9482	0.000206562	0.0460918
Mxra7	ENSMUSG00000020814	-0.311871	4.21487	21.7911	0.000210474	0.0460918
Fosl2	ENSMUSG00000029135	0.349868	5.72132	21.8086	0.000211546	0.0460918
Sntg1	ENSMUSG00000025909	-0.279719	5.04793	21.7632	0.000211831	0.0460918
Gm3510	ENSMUSG00000096936	-0.841844	2.31221	21.7559	0.000212184	0.0460918
Atp1a1	ENSMUSG00000033161	-0.235545	10.4825	21.2041	0.000241163	0.0507088
Neto1	ENSMUSG00000050321	0.205939	6.84817	21.1618	0.000243557	0.0507088
Hrk	ENSMUSG00000046607	0.445615	5.4245	21.9512	0.000244162	0.0507088
1810041L15Rik	ENSMUSG00000062760	0.486664	5.62751	22.7006	0.00024756	0.0507088
Map1a	ENSMUSG00000027254	0.241514	10.4429	21.0525	0.000249878	0.0507088
Prkcg	ENSMUSG00000078816	0.312812	8.29586	21.4193	0.000255499	0.0507977
Cacna1e	ENSMUSG00000004110	0.268556	7.85208	20.9069	0.000258581	0.0507977
Tmem150c	ENSMUSG00000050640	0.29522	5.22779	20.8805	0.000260197	0.0507977
Nr4a3	ENSMUSG00000028341	0.674111	5.4796	24.4546	0.000268505	0.0517494
Synj1	ENSMUSG00000022973	0.17795	8.75273	20.6767	0.00027305	0.0517494
Rab3c	ENSMUSG00000021700	0.279594	8.192	20.7471	0.000275138	0.0517494
Grm5	ENSMUSG00000049583	0.293212	7.5034	20.7342	0.000279869	0.0520051
Sez6	ENSMUSG00000000632	0.344009	7.72898	21.3422	0.000289964	0.0526443
Pou3f2	ENSMUSG00000095139	-0.356074	5.2336	20.4217	0.000290136	0.0526443
Slc13a5	ENSMUSG00000020805	-0.406817	3.58812	20.1557	0.000309245	0.0554591
Cpe	ENSMUSG00000037852	0.164564	11.0284	20.0461	0.000317524	0.0562508
Rhbdl3	ENSMUSG00000017692	0.435014	4.33081	20.0017	0.000320954	0.0562508
Fstl5	ENSMUSG00000034098	0.328247	4.7481	19.9533	0.000324731	0.0562734
Map6d1	ENSMUSG00000041205	-0.223547	6.24019	19.622	0.000351984	0.0590642
Bahd1	ENSMUSG00000040007	0.24507	5.75223	19.5959	0.00035424	0.0590642
Lmo7	ENSMUSG00000033060	0.375192	6.08992	20.2543	0.000360781	0.0590642
Prg4	ENSMUSG00000006014	0.779343	1.56001	19.4996	0.0003627	0.0590642
Atp1a3	ENSMUSG00000040907	0.17311	11.433	19.4843	0.000364065	0.0590642
Pigc	ENSMUSG00000026698	-0.328839	3.6362	19.4699	0.00036535	0.0590642
Npy	ENSMUSG00000029819	-0.270935	6.60159	19.3624	0.000375143	0.0590642
Nnat	ENSMUSG00000067786	1.02386	6.54497	26.1592	0.000375434	0.0590642
AC154509.1	ENSMUSG00000115936	1.20911	1.20396	19.429	0.000376231	0.0590642
Ylpm1	ENSMUSG00000021244	0.197121	6.58203	19.2367	0.000386956	0.0590642
Nxph4	ENSMUSG00000040258	0.90844	2.07707	19.2275	0.000392804	0.0590642
Stx1a	ENSMUSG00000007207	-0.201364	8.03883	19.157	0.000394667	0.0590642
Trp53i11	ENSMUSG00000068735	0.421521	6.49833	20.8349	0.000400174	0.0590642
Scn3a	ENSMUSG00000057182	0.388042	5.22693	19.2712	0.000401405	0.0590642
Calb1	ENSMUSG00000028222	-0.242632	7.30169	19.0803	0.000402246	0.0590642
Arpc5	ENSMUSG00000008475	0.260684	6.83219	19.0736	0.000402916	0.0590642
Gatm	ENSMUSG00000027199	-0.378859	6.36982	20.049	0.00040594	0.0590642
Rgs12	ENSMUSG00000029101	0.557729	5.06833	20.6436	0.000420575	0.0606217
Dner	ENSMUSG00000036766	0.365166	7.24775	19.9863	0.000428838	0.0609223
Slit3	ENSMUSG00000056427	0.353117	4.75117	18.7731	0.000434289	0.0609223
Tnfaip8l3	ENSMUSG00000074345	0.705166	3.79211	20.1322	0.000435581	0.0609223
Tmem25	ENSMUSG00000002032	-0.235008	5.85634	18.735	0.00043846	0.0609223
Gtdc1	ENSMUSG00000036890	-0.249566	5.77363	18.5903	0.00045471	0.062616
Thbs4	ENSMUSG00000021702	-1.02654	3.26332	21.0182	0.000469709	0.0641091
Rassf3	ENSMUSG00000025795	-0.363194	6.06505	19.0064	0.000481413	0.0647087
Scn3b	ENSMUSG00000049281	0.415836	7.07741	20.2453	0.000482494	0.0647087
Sall2	ENSMUSG00000049532	0.23695	5.6807	18.2006	0.000501915	0.0655562
Cyp26b1	ENSMUSG00000063415	0.682223	3.59697	19.1002	0.000502568	0.0655562
Mafb	ENSMUSG00000074622	-0.297752	4.41106	18.1923	0.000502976	0.0655562
St8sia3	ENSMUSG00000056812	0.229615	7.30123	18.1277	0.000511348	0.0655562
Kcnj9	ENSMUSG00000038026	-0.244129	7.37538	18.0925	0.00051596	0.0655562
Pnpla2	ENSMUSG00000025509	-0.351879	3.89388	18.0588	0.000520438	0.0655562
Cnr1	ENSMUSG00000044288	0.276278	7.60074	18.2016	0.000523052	0.0655562
Tmem47	ENSMUSG00000025666	0.235411	6.8203	18.0178	0.000525935	0.0655562
Pcdh1	ENSMUSG00000051375	0.183202	8.01862	17.9792	0.000531171	0.0655562
Ntpcr	ENSMUSG00000031851	-0.28753	4.28842	17.9781	0.000531318	0.0655562
Stac	ENSMUSG00000032502	1.29466	0.128056	17.9011	0.000541938	0.0663357
Sema7a	ENSMUSG00000038264	-0.229086	8.24376	17.7856	0.000558315	0.066788
Lpl	ENSMUSG00000015568	0.492026	5.50522	19.3603	0.000558979	0.066788
Brinp3	ENSMUSG00000035131	-0.267671	4.97827	17.7655	0.000561222	0.066788
Rnf128	ENSMUSG00000031438	0.30632	4.19643	17.7074	0.000569726	0.066788
Masp1	ENSMUSG00000022887	-0.346647	4.21582	17.6536	0.000577719	0.066788
Sorbs1	ENSMUSG00000025006	0.254442	6.15515	17.6419	0.000579472	0.066788
Gpc3	ENSMUSG00000055653	0.708663	1.79923	17.6401	0.000579735	0.066788
Aff4	ENSMUSG00000049470	0.181414	7.86131	17.6226	0.000582384	0.066788
Slco1a4	ENSMUSG00000030237	-0.376549	4.50091	17.5851	0.000588075	0.066788
Kcng1	ENSMUSG00000074575	0.566541	3.93798	18.1289	0.000591375	0.066788
Cdk19	ENSMUSG00000038481	-0.257698	6.84875	17.542	0.000594706	0.066788
Pvalb	ENSMUSG00000005716	-0.350309	6.25139	18.1736	0.000599536	0.066788
Camk2g	ENSMUSG00000021820	-0.226097	8.29329	17.4864	0.000603389	0.066788
Mctp2	ENSMUSG00000032776	0.724825	0.923485	17.4682	0.000606258	0.066788
Zmat4	ENSMUSG00000037492	-0.277447	6.16835	17.3474	0.000625696	0.0684405
Nr4a2	ENSMUSG00000026826	0.908846	5.52206	21.9398	0.000639836	0.0694943
Dusp22	ENSMUSG00000069255	-0.232785	5.08709	17.2123	0.000648267	0.0696715
Hs6st2	ENSMUSG00000062184	0.421873	5.3132	17.8368	0.000653795	0.0696715
Mkx	ENSMUSG00000061013	-0.465624	3.78906	17.1575	0.000657688	0.0696715
Hopx	ENSMUSG00000059325	0.393198	3.87522	17.1169	0.000664751	0.0696715
Dpy19l3	ENSMUSG00000043671	0.272894	6.09029	17.0973	0.000668191	0.0696715
Lamb1	ENSMUSG00000002900	0.352325	4.20899	17.0952	0.000668571	0.0696715
A830009L08Rik	ENSMUSG00000097182	-0.673781	2.93407	17.1521	0.000685077	0.0709124
Pbx1	ENSMUSG00000052534	0.189543	7.34931	16.9754	0.000690088	0.0709548
Dusp10	ENSMUSG00000039384	-0.431816	2.855	16.913	0.000701591	0.0716599
Mb21d2	ENSMUSG00000051065	-0.240769	5.60516	16.8454	0.000714314	0.0724793
Xylt1	ENSMUSG00000030657	0.211747	6.08529	16.7549	0.000731731	0.0733686
Stk26	ENSMUSG00000031112	0.727991	2.29616	16.7288	0.000736841	0.0733686
Akap9	ENSMUSG00000040407	0.402521	6.44696	18.2115	0.000737349	0.0733686
Rab31	ENSMUSG00000056515	-0.236127	6.55963	16.6849	0.000745536	0.0737077
Ivd	ENSMUSG00000027332	0.304447	5.89039	16.5187	0.000800405	0.078417
Foxo3	ENSMUSG00000048756	-0.188399	6.96666	16.3892	0.000807167	0.078417
Pcsk2	ENSMUSG00000027419	-0.191043	8.65809	16.3835	0.000808422	0.078417
Fam227b	ENSMUSG00000027209	1.82882	0.483469	17.0722	0.000824115	0.0791296
Acss2	ENSMUSG00000027605	-0.231671	5.51474	16.3038	0.000826031	0.0791296
Kcnd2	ENSMUSG00000060882	0.160987	6.85268	16.2726	0.000833029	0.0793075
Dusp15	ENSMUSG00000042662	-0.33239	3.6562	16.2054	0.000848361	0.0802716
Trhr	ENSMUSG00000038760	0.824218	1.30377	16.1652	0.000857664	0.0804231
Nhsl2	ENSMUSG00000079481	0.231529	5.97114	16.1535	0.000860391	0.0804231
Bend6	ENSMUSG00000042182	-0.189479	7.47383	16.1059	0.000871611	0.0809811
Col25a1	ENSMUSG00000058897	0.358259	5.86365	16.607	0.000887826	0.0819936
Serinc5	ENSMUSG00000021703	-0.285772	6.00751	15.998	0.000911525	0.0836812
Agap2	ENSMUSG00000025422	0.176997	10.0784	15.908	0.000920049	0.083964
Pclo	ENSMUSG00000061601	0.209312	8.18142	15.8157	0.000943678	0.0853806
Celf4	ENSMUSG00000024268	0.244209	8.36058	15.8726	0.000946643	0.0853806
Fads2	ENSMUSG00000024665	0.180437	7.46632	15.6903	0.000976846	0.0872005
	ENSMUSG00000117254	1.37795	0.134144	15.6856	0.00097813	0.0872005
Tmem132d	ENSMUSG00000034310	-0.262681	6.22016	15.6569	0.000985901	0.0873882
Bex1	ENSMUSG00000050071	0.287642	4.8884	15.5828	0.00100635	0.0886908
Smoc2	ENSMUSG00000023886	0.661257	3.70052	16.55	0.00102136	0.0895029
Lrrtm1	ENSMUSG00000060780	0.259951	5.71227	15.4674	0.00103912	0.0905443
Ankrd6	ENSMUSG00000040183	0.250598	4.99255	15.3336	0.00107861	0.0914978
Pdzrn3	ENSMUSG00000035357	-0.268367	5.50494	15.3159	0.00108396	0.0914978
Zfyve19	ENSMUSG00000068580	-0.296379	3.86122	15.2889	0.00109216	0.0914978
Prkce	ENSMUSG00000045038	0.195717	8.7796	15.2604	0.00110094	0.0914978
Osbpl1a	ENSMUSG00000044252	-0.286667	8.43022	15.7403	0.00110268	0.0914978
Mylk3	ENSMUSG00000031698	-0.979979	0.292371	15.2539	0.00110292	0.0914978
2900097C17Rik	ENSMUSG00000102869	0.166475	10.3786	15.2496	0.00110428	0.0914978
Krt9	ENSMUSG00000051617	0.927487	2.47647	15.9248	0.00110627	0.0914978
Proser2	ENSMUSG00000045319	-0.527531	2.13564	15.2361	0.00110844	0.0914978
Gabrb1	ENSMUSG00000029212	0.260112	6.95264	15.3477	0.00110939	0.0914978
Scn1b	ENSMUSG00000019194	-0.158506	9.39686	15.1832	0.00112504	0.0922949
Rtn1	ENSMUSG00000021087	0.159765	10.2846	15.1557	0.00113376	0.0925183
Rai14	ENSMUSG00000022246	0.397935	3.44723	15.1095	0.00114861	0.0928615
Nell1	ENSMUSG00000055409	-0.281656	6.38724	15.2482	0.00115896	0.0928615
Plce1	ENSMUSG00000024998	0.45503	3.15627	15.0723	0.00116069	0.0928615
Lgi3	ENSMUSG00000033595	-0.308084	7.04982	15.6307	0.00116205	0.0928615
Soat1	ENSMUSG00000026600	0.189043	5.46245	15.0083	0.00118187	0.0937609
1810020O05Rik	ENSMUSG00000089997	-1.41934	1.64802	16.3237	0.0011932	0.0937609
Sipa1l3	ENSMUSG00000030583	0.34339	6.03374	15.5294	0.00119813	0.0937609
Ascc3	ENSMUSG00000038774	0.246099	4.59858	14.9438	0.00120361	0.0937609
Coq9	ENSMUSG00000031782	-0.167883	5.96559	14.93	0.00120832	0.0937609
Ahctf1	ENSMUSG00000026491	0.232393	5.50937	14.914	0.00121381	0.0937609
Zfp503	ENSMUSG00000039081	0.896227	2.30268	15.3098	0.0012194	0.0937609
Caln1	ENSMUSG00000060371	0.235345	8.06275	14.9131	0.00122605	0.0937609
Hhatl	ENSMUSG00000032523	-0.352368	3.61348	14.873	0.00122802	0.0937609
Pnmal2	ENSMUSG00000070802	0.300095	7.99764	15.4188	0.00125856	0.0949161
Zfp189	ENSMUSG00000039634	0.45396	3.21464	14.7851	0.00125911	0.0949161
Ptpro	ENSMUSG00000030223	0.570054	5.03503	16.5102	0.00126161	0.0949161
Ndst4	ENSMUSG00000027971	1.93656	3.18774	18.8052	0.00127397	0.0950993
Pip5k1c	ENSMUSG00000034902	-0.141511	9.1818	14.7373	0.00127638	0.0950993
Mfhas1	ENSMUSG00000070056	0.231156	5.63803	14.7086	0.00128687	0.0954204
Fcgr2b	ENSMUSG00000026656	-0.461918	2.39962	14.6374	0.00131331	0.0963356
Camk2n1	ENSMUSG00000046447	-0.237955	11.6044	14.9908	0.00131452	0.0963356
Hmgn5	ENSMUSG00000031245	0.360804	3.16581	14.6251	0.00131795	0.0963356
B4galt2	ENSMUSG00000028541	-0.222975	6.23514	14.5787	0.00133559	0.0967125
Emp3	ENSMUSG00000040212	0.725041	1.05098	14.5785	0.00133565	0.0967125
Chst1	ENSMUSG00000027221	0.21878	8.2167	14.5131	0.00136097	0.0980856
Thsd7b	ENSMUSG00000042581	0.509653	2.56676	14.4708	0.00137763	0.0988244
Cadps2	ENSMUSG00000017978	-0.174398	7.11324	14.3913	0.00140956	0.10024
Ano3	ENSMUSG00000074968	0.244093	7.61326	14.487	0.00141037	0.10024
Ryr3	ENSMUSG00000057378	0.581444	4.77681	15.9703	0.00143364	0.101427
Pomt2	ENSMUSG00000034126	-0.274618	4.39379	14.2906	0.00145122	0.101923
Zfp106	ENSMUSG00000027288	0.155606	8.62071	14.2829	0.00145447	0.101923
Nrp1	ENSMUSG00000025810	0.373146	4.23381	14.2687	0.00146048	0.101923
Clec3b	ENSMUSG00000025784	0.76347	0.913623	14.2321	0.00147604	0.101923
Grik2	ENSMUSG00000056073	0.267508	5.67434	14.2163	0.00148283	0.101923
Aff3	ENSMUSG00000037138	0.29726	5.99774	14.427	0.00148346	0.101923
Ppp1r14a	ENSMUSG00000037166	-0.628925	3.49061	14.808	0.00149252	0.101923
Ust	ENSMUSG00000047712	0.294037	4.97279	14.1916	0.00149353	0.101923
Otop2	ENSMUSG00000050201	-0.991851	0.376978	14.1589	0.00150781	0.102444
Trnp1	ENSMUSG00000056596	0.18552	6.93793	14.1413	0.00151551	0.102516
Epha8	ENSMUSG00000028661	-0.455263	3.08026	14.1013	0.00153331	0.103084
Slc1a2	ENSMUSG00000005089	0.149329	11.6923	14.0874	0.00153954	0.103084
1110008P14Rik	ENSMUSG00000039195	-0.272086	7.19816	14.3516	0.0015528	0.103084
Ptprb	ENSMUSG00000020154	-0.259907	5.31554	14.0511	0.00155591	0.103084
Fam171a1	ENSMUSG00000050530	0.247993	6.46754	14.0742	0.00155732	0.103084
Kcnab1	ENSMUSG00000027827	0.33613	6.8306	14.8553	0.00158143	0.103865
Syt4	ENSMUSG00000024261	0.181614	7.36675	13.9914	0.00158333	0.103865
Rnf144b	ENSMUSG00000038068	-0.230712	5.06419	13.9722	0.00159226	0.103865
Slk	ENSMUSG00000025060	0.183859	6.55409	13.9641	0.00159607	0.103865
Gm7600	ENSMUSG00000109933	-0.841726	0.423018	13.9225	0.00161562	0.103922
St6galnac5	ENSMUSG00000039037	0.413132	6.53139	15.4612	0.00161633	0.103922
Hjurp	ENSMUSG00000044783	-0.374462	3.23979	13.9193	0.00161714	0.103922
Ass1	ENSMUSG00000076441	0.325668	4.87345	13.863	0.00164411	0.105216
Trps1	ENSMUSG00000038679	0.28697	4.72544	13.7829	0.00168339	0.107285
Plcxd2	ENSMUSG00000087141	-0.253864	7.83459	13.9423	0.00171384	0.108776
Tcerg1l	ENSMUSG00000091002	0.554857	2.96175	13.6743	0.00173825	0.109411
Rasgef1a	ENSMUSG00000030134	0.279229	8.16013	14.1348	0.00174355	0.109411
Ubl7	ENSMUSG00000055720	-0.173642	6.2344	13.6546	0.00174846	0.109411
Zfp618	ENSMUSG00000028358	0.600169	2.23573	13.6473	0.00175223	0.109411
Slc35f1	ENSMUSG00000038602	0.291083	6.59298	14.0036	0.00176449	0.109414
Emx1	ENSMUSG00000033726	-0.284635	4.42911	13.62	0.00176646	0.109414
Osbp2	ENSMUSG00000020435	-0.142862	6.55852	13.5727	0.00179148	0.110091
Samd10	ENSMUSG00000038605	-0.256905	4.20681	13.5723	0.00179167	0.110091
Kcnk4	ENSMUSG00000024957	-0.31991	3.6719	13.5334	0.00181251	0.110541
Alcam	ENSMUSG00000022636	0.291864	7.47145	14.0657	0.00181333	0.110541
Gabrd	ENSMUSG00000029054	-0.211091	6.36444	13.5	0.00183065	0.110844
Rem2	ENSMUSG00000022176	0.795505	3.23664	14.66	0.00183266	0.110844
Dgkb	ENSMUSG00000036095	0.416396	7.23128	15.1444	0.0018515	0.111132
Arnt2	ENSMUSG00000015709	-0.154398	9.04221	13.4503	0.00185798	0.111132
Wfs1	ENSMUSG00000039474	0.515237	6.82379	15.7725	0.0018758	0.111132
Egr4	ENSMUSG00000071341	0.56644	3.75075	13.9619	0.00189354	0.111132
Nup35	ENSMUSG00000026999	-0.357809	3.28977	13.3854	0.00189436	0.111132
Hsp90aa1	ENSMUSG00000021270	0.222881	9.93272	13.4682	0.00191084	0.111132
Gpr27	ENSMUSG00000072875	0.210441	5.25285	13.3525	0.0019131	0.111132
Rims3	ENSMUSG00000032890	-0.307913	8.33715	14.1367	0.00191359	0.111132
Cdh1	ENSMUSG00000000303	0.771601	1.64746	13.3506	0.00191423	0.111132
Zbtb34	ENSMUSG00000068966	-0.235003	4.54032	13.3485	0.00191538	0.111132
Dsel	ENSMUSG00000038702	0.433465	3.99989	13.4668	0.00191669	0.111132
Nr2f2	ENSMUSG00000030551	0.58733	2.88909	13.3951	0.00192781	0.111358
Man1a	ENSMUSG00000003746	0.301695	5.44392	13.3592	0.00194853	0.112135
Pou6f1	ENSMUSG00000009739	-0.204514	7.38481	13.2653	0.00196381	0.112594
Nfic	ENSMUSG00000055053	-0.194684	6.99197	13.2154	0.00199353	0.113875
Rspo2	ENSMUSG00000051920	0.482169	3.99143	13.5167	0.00202196	0.114203
Atp2b1	ENSMUSG00000019943	0.193592	9.82865	13.1659	0.00202352	0.114203
Efnb1	ENSMUSG00000031217	0.377389	3.68026	13.1613	0.00202632	0.114203
Rerg	ENSMUSG00000030222	0.492477	3.5195	13.2662	0.00202889	0.114203
Slc39a6	ENSMUSG00000024270	0.221224	5.5132	13.1277	0.00204695	0.114487
Casc4	ENSMUSG00000060227	-0.190815	6.60335	13.0964	0.0020664	0.114487
Hr	ENSMUSG00000022096	-0.319922	5.68876	13.3775	0.00206971	0.114487
Rgs14	ENSMUSG00000052087	0.322762	5.66934	13.3714	0.00207573	0.114487
B4galt6	ENSMUSG00000056124	0.139527	7.4598	13.081	0.00207608	0.114487
Ranbp2	ENSMUSG00000003226	0.227076	7.20684	13.0925	0.00208146	0.114487
Kcnh4	ENSMUSG00000035355	-0.348558	3.96902	13.0533	0.00209355	0.114487
Rybp	ENSMUSG00000072872	0.215531	5.01556	13.0333	0.0021063	0.114487
Crim1	ENSMUSG00000024074	0.287089	5.9397	13.1999	0.00211119	0.114487
Zfand1	ENSMUSG00000039795	-0.288931	3.86662	13.0222	0.00211335	0.114487
Inafm2	ENSMUSG00000074918	0.193498	5.53583	13.0187	0.00211559	0.114487
	ENSMUSG00000117011	0.610686	1.115	13.0025	0.00212605	0.11465
Fhl2	ENSMUSG00000008136	-0.223869	5.59338	12.923	0.002178	0.117043
Igsf3	ENSMUSG00000042035	0.249016	4.18245	12.8732	0.00221132	0.118211
Hfe2	ENSMUSG00000038403	-0.743204	1.0212	12.8677	0.00221507	0.118211
St3gal1	ENSMUSG00000013846	0.321594	4.71743	12.8287	0.00224156	0.119212
Tenm1	ENSMUSG00000016150	0.521124	5.01399	14.1127	0.00225536	0.119534
Mtus2	ENSMUSG00000029651	-0.198948	5.71107	12.7738	0.00227952	0.120401
Fbxw2	ENSMUSG00000035949	-0.195178	5.66137	12.7555	0.00229228	0.120662
Bmp7	ENSMUSG00000008999	0.367695	3.73725	12.7016	0.00233051	0.121835
Rsad1	ENSMUSG00000039096	-0.30597	3.98559	12.6932	0.00233653	0.121835
Sel1l3	ENSMUSG00000029189	-0.206022	6.62891	12.6908	0.00233826	0.121835
Dclk2	ENSMUSG00000028078	0.164923	5.9235	12.5542	0.00243864	0.126637
Necab3	ENSMUSG00000027489	-0.159674	6.02669	12.5031	0.00247743	0.12822
Igsf21	ENSMUSG00000040972	0.230573	5.57429	12.478	0.00249676	0.128788
Hspa1a	ENSMUSG00000091971	0.726599	2.00534	12.4322	0.00253246	0.130194
Stx3	ENSMUSG00000041488	-0.294367	4.5032	12.4203	0.00254179	0.13024
Hpcal4	ENSMUSG00000046093	0.230472	9.90224	12.6036	0.00256586	0.130305
Ctgf	ENSMUSG00000019997	0.509444	4.58452	13.3821	0.00257208	0.130305
	ENSMUSG00000117356	-0.710773	1.37792	12.3773	0.00257596	0.130305
Gpc4	ENSMUSG00000031119	0.386098	3.59463	12.3762	0.00257687	0.130305
Nisch	ENSMUSG00000021910	0.140663	8.56492	12.3394	0.0026065	0.131259
Gm13111	ENSMUSG00000085069	0.355603	3.76221	12.3223	0.00262042	0.131259
Sytl2	ENSMUSG00000030616	-0.367273	6.28634	13.3191	0.00262127	0.131259
Papola	ENSMUSG00000021111	0.199918	6.81059	12.3088	0.00263142	0.131341
Ids	ENSMUSG00000035847	0.149411	9.34803	12.2967	0.00264137	0.131412
Rlim	ENSMUSG00000056537	0.138747	6.0567	12.2546	0.00267629	0.132686
Rhog	ENSMUSG00000073982	-0.342809	4.60993	12.3253	0.00268418	0.132686
Ntng2	ENSMUSG00000035513	0.382872	4.13055	12.2928	0.00269344	0.132719
Cyld	ENSMUSG00000036712	0.230597	7.43964	12.289	0.00272232	0.133358
Nfatc2	ENSMUSG00000027544	0.406349	3.16399	12.1906	0.0027304	0.133358
Kremen1	ENSMUSG00000020393	0.306357	4.52586	12.1757	0.00274309	0.133358
Pdlim5	ENSMUSG00000028273	0.229194	4.92356	12.1733	0.00274518	0.133358
Cflar	ENSMUSG00000026031	0.337376	4.42714	12.1681	0.00274965	0.133358
Gldc	ENSMUSG00000024827	0.265083	4.99124	12.139	0.00277481	0.134156
Sema5a	ENSMUSG00000022231	0.268003	5.73354	12.1841	0.00278585	0.134269
Nab2	ENSMUSG00000025402	0.321182	4.45901	12.1038	0.0028057	0.134805
Dnajc25	ENSMUSG00000070972	-0.41241	2.25232	12.0471	0.00285608	0.136586
Thtpa	ENSMUSG00000045691	-0.322588	3.28923	12.0408	0.00286178	0.136586
Poc1a	ENSMUSG00000023345	-0.346922	2.69756	12.0324	0.00286934	0.136586
Cdh9	ENSMUSG00000025370	0.45329	4.13129	12.3468	0.00289287	0.137282
Ralgps2	ENSMUSG00000026594	0.233955	5.47164	11.9746	0.00292209	0.138243
Frg1	ENSMUSG00000031590	-0.232437	4.09787	11.9533	0.00294186	0.138753
Sik3	ENSMUSG00000034135	0.174496	7.14035	11.9205	0.00297246	0.139468
Bves	ENSMUSG00000071317	0.905708	0.75161	11.9177	0.0029751	0.139468
Ank2	ENSMUSG00000032826	0.18439	9.42311	11.8991	0.00299271	0.139868
Pcdhga8	ENSMUSG00000103897	0.456626	2.62455	11.8672	0.00302304	0.140295
Galnt13	ENSMUSG00000060988	0.29589	5.46034	11.9681	0.00302727	0.140295
Vstm2b	ENSMUSG00000039257	0.240904	4.88723	11.8609	0.00302913	0.140295
Mum1l1	ENSMUSG00000042515	0.740485	1.47408	11.8375	0.00305165	0.14045
Afap1l1	ENSMUSG00000033032	-0.255618	4.77443	11.836	0.00305315	0.14045
Nrgn	ENSMUSG00000053310	-0.216564	9.31285	11.9272	0.00305979	0.14045
CT009510.2	ENSMUSG00000115529	-0.852733	1.47388	11.8225	0.00308504	0.141189
Coro6	ENSMUSG00000020836	-0.527222	4.74729	12.9288	0.00311586	0.142177
Arhgap6	ENSMUSG00000031355	1.10649	2.0535	12.6678	0.0031403	0.14287
Specc1	ENSMUSG00000042331	0.174214	6.37975	11.7358	0.0031519	0.142976
Rab26	ENSMUSG00000079657	0.495778	4.22179	12.316	0.00319189	0.144365
Fgf10	ENSMUSG00000021732	0.556758	2.66492	11.6442	0.00324539	0.14535
Trmt5	ENSMUSG00000034442	-0.287415	3.36488	11.6364	0.00325348	0.14535
Tmbim1	ENSMUSG00000006301	-0.299809	5.31387	11.7133	0.00326602	0.14535
Dgcr6	ENSMUSG00000003531	-0.192963	5.42495	11.6164	0.00327443	0.14535
Prmt2	ENSMUSG00000020230	0.261751	5.71241	11.6611	0.00327578	0.14535
Cpne2	ENSMUSG00000034361	0.360729	4.19052	11.6362	0.00327797	0.14535
Wnt7b	ENSMUSG00000022382	0.390784	4.87164	12.017	0.00329299	0.14535
Arl4c	ENSMUSG00000049866	-0.217781	5.84366	11.5929	0.00329915	0.14535
Samd4b	ENSMUSG00000109336	0.227577	6.35627	11.6076	0.00330078	0.14535
Ubqln2	ENSMUSG00000050148	0.161248	7.6135	11.5758	0.00331729	0.14535
Chat	ENSMUSG00000021919	1.42499	1.07606	12.344	0.00331733	0.14535
Tsnax	ENSMUSG00000056820	-0.191005	7.80215	11.53	0.00336634	0.146202
Klhl34	ENSMUSG00000047485	0.222587	5.66837	11.5294	0.00336699	0.146202
Brd3	ENSMUSG00000026918	0.17622	5.68384	11.5262	0.00337045	0.146202
Lsamp	ENSMUSG00000061080	0.212398	7.40316	11.5423	0.00337586	0.146202
Acta1	ENSMUSG00000031972	-0.298456	3.82897	11.5135	0.00338418	0.146202
Dcc	ENSMUSG00000060534	0.315848	4.75865	11.5368	0.00341612	0.14717
Efna5	ENSMUSG00000048915	-0.263231	5.10061	11.4585	0.00344468	0.147987
Sbk3	ENSMUSG00000085272	-0.884887	0.312218	11.4077	0.00350157	0.150013
Fndc10	ENSMUSG00000074738	-0.334046	4.80273	11.4923	0.00354381	0.150994
Scnn1a	ENSMUSG00000030340	-0.518889	2.85636	11.3626	0.00355295	0.150994
Stard8	ENSMUSG00000031216	-0.298702	5.41896	11.4834	0.00355385	0.150994
Ctnnb1	ENSMUSG00000006932	0.148768	8.82495	11.3275	0.00359346	0.152258
Wipf3	ENSMUSG00000086040	0.415744	7.46271	12.7945	0.0036254	0.153191
Relt	ENSMUSG00000008318	-0.285771	4.37389	11.2834	0.00364519	0.153321
Ganc	ENSMUSG00000062646	0.370798	3.54883	11.2807	0.00364837	0.153321
Epyc	ENSMUSG00000019936	0.851601	1.04927	11.2722	0.00365845	0.153327
Gm42741	ENSMUSG00000106905	-0.633347	3.32209	11.8358	0.00367246	0.153383
Kdm6b	ENSMUSG00000018476	0.391553	4.29298	11.4309	0.00368561	0.153383
Cdc73	ENSMUSG00000026361	0.166693	5.75291	11.2461	0.00368962	0.153383
Wnt9a	ENSMUSG00000000126	-0.269121	4.66868	11.2315	0.00370705	0.153397
Mtss1l	ENSMUSG00000033763	0.142998	7.6451	11.2292	0.00370986	0.153397
Paqr8	ENSMUSG00000025931	0.356672	7.27021	12.2702	0.00375514	0.154854
Tle4	ENSMUSG00000024642	0.253676	6.03222	11.2497	0.00380023	0.156123
Rit1	ENSMUSG00000048251	0.532616	6.64717	13.0746	0.00380615	0.156123
Slit1	ENSMUSG00000025020	0.559646	5.73164	12.8656	0.00382536	0.156143
Gabra2	ENSMUSG00000000560	0.266411	7.44967	11.5147	0.00383412	0.156143
Fhod3	ENSMUSG00000034295	-0.174082	6.24911	11.1256	0.00383722	0.156143
Zbtb38	ENSMUSG00000040433	0.144547	5.96483	11.1119	0.00385443	0.156143
Ogfrl1	ENSMUSG00000026158	0.181471	7.17183	11.1043	0.00386404	0.156143
Gstm4	ENSMUSG00000027890	-0.299179	2.93786	11.1016	0.00386738	0.156143
Cpne9	ENSMUSG00000030270	-0.387957	5.41613	11.7171	0.00392886	0.158211
Akap11	ENSMUSG00000022016	0.131212	8.1933	11.0371	0.00394982	0.158641
Zfp367	ENSMUSG00000044934	-0.244031	4.87024	11.0181	0.00397451	0.159022
Cd34	ENSMUSG00000016494	-0.389775	6.34675	12.1265	0.00397992	0.159022
Cntn3	ENSMUSG00000030075	-0.265902	4.93573	10.9856	0.00401716	0.159432
Rasl11a	ENSMUSG00000029641	0.618232	1.77649	10.9797	0.00402489	0.159432
Zic2	ENSMUSG00000061524	0.421779	3.21871	10.9782	0.00402692	0.159432
Slc17a8	ENSMUSG00000019935	0.670706	1.7915	10.9747	0.00403155	0.159432
Popdc3	ENSMUSG00000019848	0.939403	-0.0623833	10.9632	0.00404681	0.159627
Phactr2	ENSMUSG00000062866	0.411001	4.71452	11.4334	0.00409031	0.160931
9530026P05Rik	ENSMUSG00000097462	0.942198	0.311602	10.9191	0.00410585	0.161131
Zfp516	ENSMUSG00000058881	0.370779	3.85287	10.8933	0.00414093	0.162095
Vip	ENSMUSG00000019772	-0.393198	6.00124	11.8698	0.00418732	0.162745
Ilvbl	ENSMUSG00000032763	-0.238928	4.23409	10.8584	0.00418891	0.162745
Ndn	ENSMUSG00000033585	0.190402	7.52313	10.8582	0.00418918	0.162745
Nit1	ENSMUSG00000013997	-0.212254	4.515	10.8249	0.00423541	0.163603
Cgref1	ENSMUSG00000029161	0.309872	4.12796	10.8172	0.00424627	0.163603
Olfr464	ENSMUSG00000060787	-1.1839	-0.288836	10.8105	0.00425561	0.163603
Slco3a1	ENSMUSG00000025790	0.191408	5.1319	10.808	0.00425919	0.163603
Gm15721	ENSMUSG00000085565	-0.396077	3.19081	10.7951	0.00427741	0.163603
Smpd3	ENSMUSG00000031906	0.241989	6.54251	10.9298	0.00428541	0.163603
Gm13661	ENSMUSG00000087102	-2.22815	-0.298061	11.3941	0.00428551	0.163603
1700047M11Rik	ENSMUSG00000100147	-0.484419	2.38792	10.777	0.00430304	0.163866
Dusp4	ENSMUSG00000031530	0.520539	3.82776	11.2586	0.00434257	0.164233
Tmem64	ENSMUSG00000043252	0.197298	6.04522	10.7449	0.00434914	0.164233
Catsperz	ENSMUSG00000050623	-0.539571	2.01623	10.7394	0.00435696	0.164233
Fbln1	ENSMUSG00000006369	0.555404	2.72556	10.7843	0.00435945	0.164233
Mapk8ip2	ENSMUSG00000022619	0.121667	8.44209	10.7329	0.00436637	0.164233
Gm36543	ENSMUSG00000112803	-0.984254	-0.158031	10.7186	0.00438715	0.164233
Pdzd2	ENSMUSG00000022197	0.250138	6.34512	10.8776	0.00438722	0.164233
D430040D24Rik	ENSMUSG00000087589	-1.16868	-0.0581374	10.7072	0.00440377	0.164454
Thra	ENSMUSG00000058756	0.156546	9.20979	10.687	0.00443351	0.164551
Tgfb2	ENSMUSG00000039239	0.600214	4.00203	11.627	0.0044368	0.164551
Nebl	ENSMUSG00000053702	0.188619	6.44651	10.671	0.00445704	0.164551
Gpr17	ENSMUSG00000052229	-0.272801	5.76258	10.8023	0.00446344	0.164551
Kcnab3	ENSMUSG00000018470	-0.362391	6.2706	11.5648	0.00447959	0.164551
Nptx1	ENSMUSG00000025582	0.167481	8.87704	10.6479	0.0044915	0.164551
Exph5	ENSMUSG00000034584	-0.305574	4.20372	10.6465	0.00449365	0.164551
Fbxo9	ENSMUSG00000001366	-0.154942	6.34234	10.6345	0.00451157	0.164551
Arid4a	ENSMUSG00000048118	0.187552	5.1898	10.6339	0.00451241	0.164551
Irs2	ENSMUSG00000038894	0.275457	6.36005	10.9499	0.00451882	0.164551
Isy1	ENSMUSG00000030056	-0.39578	4.6048	11.0069	0.00452373	0.164551
Olfm3	ENSMUSG00000027965	0.203975	5.71022	10.618	0.00453648	0.164626
Epha3	ENSMUSG00000052504	0.381788	3.36274	10.5947	0.00457184	0.165342
Bcr	ENSMUSG00000009681	0.327649	7.10978	11.4261	0.00457766	0.165342
Cplx1	ENSMUSG00000033615	-0.133313	9.98045	10.5675	0.00461346	0.165501
F3	ENSMUSG00000028128	0.17937	4.98019	10.5661	0.00461575	0.165501
Mtrr	ENSMUSG00000034617	0.26558	4.06102	10.5633	0.00462006	0.165501
1700007P06Rik	ENSMUSG00000089730	-0.610414	1.30932	10.5589	0.00462677	0.165501
Syn2	ENSMUSG00000009394	0.170509	8.84267	10.5497	0.00464097	0.165501
Cntnap5c	ENSMUSG00000038048	0.79615	1.44601	10.5462	0.00464645	0.165501
Mlh1	ENSMUSG00000032498	-0.468356	2.78218	10.5316	0.00466928	0.165932
Nrsn2	ENSMUSG00000059361	0.327223	5.29754	10.7615	0.00472958	0.167688
Blcap	ENSMUSG00000067787	0.164688	5.93893	10.444	0.00480835	0.17001
Vmp1	ENSMUSG00000018171	-0.168226	6.55465	10.4385	0.00481711	0.17001
Fam8a1	ENSMUSG00000069237	0.144148	6.80434	10.4245	0.00483992	0.170425
2026-03-10	ENSMUSG00000078627	-0.856278	0.13013	10.4036	0.00487409	0.171237
Tmed8	ENSMUSG00000034111	0.207698	5.8219	10.3829	0.00490812	0.172041
Gltp	ENSMUSG00000011884	-0.257694	5.14584	10.3488	0.00496476	0.172984
Camkv	ENSMUSG00000032936	0.176838	8.68027	10.3407	0.00497841	0.172984
Dusp3	ENSMUSG00000003518	-0.142434	7.76639	10.339	0.00498126	0.172984
Nedd4l	ENSMUSG00000024589	0.191009	7.22685	10.3388	0.00498155	0.172984
Calcrl	ENSMUSG00000059588	0.433725	2.3432	10.3331	0.00499112	0.172984
Dio3	ENSMUSG00000075707	1.02553	0.325477	10.3238	0.0050068	0.173139
Rfx3	ENSMUSG00000040929	0.253213	5.65417	10.3551	0.00502724	0.173163
Ippk	ENSMUSG00000021385	0.241291	4.46458	10.2982	0.00505029	0.173163
Nsg2	ENSMUSG00000020297	0.171017	9.4475	10.2921	0.00506073	0.173163
Pcsk5	ENSMUSG00000024713	0.357258	3.29591	10.2906	0.00506326	0.173163
Zfp462	ENSMUSG00000060206	0.184172	5.69278	10.2904	0.00506363	0.173163
Rab42	ENSMUSG00000089687	-0.743427	0.296975	10.2801	0.00508131	0.173241
Bbs2	ENSMUSG00000031755	-0.300813	3.75852	10.2759	0.0050884	0.173241
Smim12	ENSMUSG00000042380	-0.201842	5.27751	10.2693	0.00509992	0.173251
Cenpb	ENSMUSG00000068267	-0.190598	7.52512	10.2564	0.00512209	0.173622
Shisa2	ENSMUSG00000044461	0.80701	1.68646	10.3179	0.00518466	0.174612
Ccdc71l	ENSMUSG00000090946	0.307483	4.30875	10.2179	0.00518935	0.174612
Car10	ENSMUSG00000056158	-0.193526	7.46722	10.2142	0.00519591	0.174612
Dpp6	ENSMUSG00000061576	0.141175	7.99591	10.2101	0.00520319	0.174612
Dock4	ENSMUSG00000035954	0.212758	7.00903	10.261	0.00521329	0.174612
Scn7a	ENSMUSG00000034810	0.782999	1.63656	10.2575	0.00521924	0.174612
Dgkg	ENSMUSG00000022861	0.466507	5.34234	11.1987	0.00525415	0.17529
Gm20063	ENSMUSG00000113429	-0.480206	2.60129	10.1764	0.00526298	0.17529
Gnao1	ENSMUSG00000031748	0.133213	9.51171	10.1486	0.00531286	0.17529
Phf23	ENSMUSG00000018572	0.234838	5.17551	10.1459	0.00531778	0.17529
Nt5c3	ENSMUSG00000029780	-0.151412	5.67047	10.1458	0.00531791	0.17529
C130074G19Rik	ENSMUSG00000039349	-0.267648	6.4922	10.4622	0.0053263	0.17529
Col4a3bp	ENSMUSG00000021669	0.142255	6.47094	10.1263	0.00535335	0.17529
Lix1	ENSMUSG00000047786	0.166566	5.7967	10.1237	0.00535812	0.17529
BC030499	ENSMUSG00000037593	-0.844419	1.23673	10.1364	0.00536164	0.17529
Glod4	ENSMUSG00000017286	-0.167863	5.80507	10.116	0.0053721	0.17529
2026-03-02	ENSMUSG00000079557	-0.132416	6.23108	10.1109	0.00538147	0.17529
Cnih2	ENSMUSG00000024873	0.298607	7.12918	10.7409	0.00538576	0.17529
Htr7	ENSMUSG00000024798	-0.274934	3.81317	10.0945	0.00541162	0.17529
Zdhhc8	ENSMUSG00000060166	-0.222773	6.79618	10.1858	0.00541226	0.17529
Stum	ENSMUSG00000053963	0.330964	8.3816	11.0196	0.0054173	0.17529
Ift74	ENSMUSG00000028576	0.310005	4.07886	10.0892	0.00542133	0.17529
Dph5	ENSMUSG00000033554	-0.282728	3.28782	10.0719	0.00545344	0.175959
Glp1r	ENSMUSG00000024027	1.87896	0.433168	10.922	0.00546562	0.175984
Smad1	ENSMUSG00000031681	0.246392	3.92839	10.0439	0.00550586	0.17691
Kcnk2	ENSMUSG00000037624	0.198247	5.86813	10.0273	0.00553704	0.177493
Sspn	ENSMUSG00000030255	-0.350198	3.17739	10.017	0.0055567	0.177493
Yap1	ENSMUSG00000053110	0.247933	4.60398	10.016	0.00555853	0.177493
Kxd1	ENSMUSG00000055553	-0.205159	4.54617	9.99237	0.00560367	0.177494
AI987944	ENSMUSG00000056383	0.381516	3.05091	9.98887	0.0056104	0.177494
Tcf20	ENSMUSG00000041852	0.15606	6.61519	9.98459	0.00561862	0.177494
Trpc1	ENSMUSG00000032839	0.178508	5.49304	9.97828	0.00563078	0.177494
Acvr1c	ENSMUSG00000026834	0.246898	4.88612	9.97459	0.00563788	0.177494
Ythdf2	ENSMUSG00000040025	0.181071	5.26006	9.97453	0.00563801	0.177494
6530402F18Rik	ENSMUSG00000079499	0.420833	2.49036	9.97396	0.0056391	0.177494
Rpp25	ENSMUSG00000062309	-0.313698	3.17831	9.95212	0.00568147	0.17839
Mdga1	ENSMUSG00000043557	0.539742	4.6234	10.9796	0.00570305	0.17839
Rora	ENSMUSG00000032238	-0.202216	6.63732	9.93159	0.00572161	0.17839
Vcpkmt	ENSMUSG00000049882	-0.246237	3.93404	9.92492	0.00573472	0.17839
B3gat2	ENSMUSG00000026156	0.502167	3.29406	10.099	0.00573682	0.17839
AI506816	ENSMUSG00000105987	-0.784205	1.64181	9.98877	0.00573697	0.17839
Hspb3	ENSMUSG00000051456	-0.664299	1.25802	9.91647	0.00575138	0.178478
Pgap1	ENSMUSG00000073678	0.278021	5.32801	9.98046	0.00577615	0.178599
Ak4	ENSMUSG00000028527	0.234629	5.5945	9.9028	0.00577845	0.178599
Cacnb2	ENSMUSG00000057914	0.18584	5.55048	9.8817	0.00582051	0.17943
4930432K21Rik	ENSMUSG00000008129	-0.604377	1.25491	9.87497	0.00583399	0.17943
Trappc3	ENSMUSG00000028847	-0.133181	6.00545	9.87186	0.00584024	0.17943
Cntnap4	ENSMUSG00000031772	0.280604	4.38941	9.86179	0.00586052	0.179695
9130024F11Rik	ENSMUSG00000087022	-0.351036	3.82099	9.85059	0.00588317	0.179852
Fgl2	ENSMUSG00000039899	0.613836	1.05239	9.84773	0.00588895	0.179852
Lancl3	ENSMUSG00000047344	0.544927	2.4109	9.83043	0.00592416	0.180547
Eif3a	ENSMUSG00000024991	0.178416	7.31715	9.82506	0.00593513	0.180547
Cpm	ENSMUSG00000020183	-0.301168	3.96627	9.80823	0.00596968	0.180655
Dffb	ENSMUSG00000029027	-0.445697	2.41705	9.79763	0.00599155	0.180655
Epha5	ENSMUSG00000029245	0.35753	6.84344	10.7369	0.00600666	0.180655
Clu	ENSMUSG00000022037	0.129838	9.66225	9.78999	0.00600739	0.180655
Tprn	ENSMUSG00000048707	-0.321812	3.97683	9.78922	0.00600897	0.180655
4632404H12Rik	ENSMUSG00000042579	-0.254162	4.30063	9.77548	0.00603756	0.180655
Slc25a37	ENSMUSG00000034248	-0.307791	4.17629	9.77522	0.00603811	0.180655
Mia3	ENSMUSG00000056050	0.128339	6.7998	9.76769	0.00605384	0.180655
Pnpla3	ENSMUSG00000041653	-0.578547	1.06456	9.76668	0.00605594	0.180655
Bmpr1b	ENSMUSG00000052430	0.24902	4.13373	9.75912	0.0060718	0.180655
1700001L05Rik	ENSMUSG00000075511	-0.651414	2.29983	9.83135	0.00607206	0.180655
Fosb	ENSMUSG00000003545	0.48046	4.66677	10.5677	0.00607921	0.180655
2026-09-02	ENSMUSG00000026276	-0.150534	6.02326	9.73178	0.00612949	0.18148
Pcdh17	ENSMUSG00000035566	0.372342	6.05292	10.5734	0.00613217	0.18148
Pgrmc1	ENSMUSG00000006373	0.211336	7.96947	9.8358	0.00614228	0.18148
Elfn2	ENSMUSG00000043460	0.183054	7.36928	9.71628	0.00616248	0.181728
Maf	ENSMUSG00000055435	-0.212723	4.63757	9.70602	0.00618443	0.182028
Mdga2	ENSMUSG00000034912	0.210011	5.17923	9.66454	0.00627404	0.184314
Sirt2	ENSMUSG00000015149	-0.216523	6.58529	9.72059	0.00628912	0.184405
Pdlim2	ENSMUSG00000022090	-0.478232	3.92435	10.0199	0.006408	0.18727
Fam13b	ENSMUSG00000036501	0.17706	5.74193	9.60051	0.00641526	0.18727
Gm12966	ENSMUSG00000070729	-0.805866	0.108675	9.59309	0.00643187	0.18727
Cdh13	ENSMUSG00000031841	0.474246	6.32384	10.9515	0.00643788	0.18727
Prss35	ENSMUSG00000033491	0.596363	2.1302	9.57857	0.00646447	0.18727
Cyb5d2	ENSMUSG00000057778	-0.222772	3.79095	9.57538	0.00647168	0.18727
Amer2	ENSMUSG00000021986	0.142453	6.3829	9.56884	0.00648643	0.18727
Htr1b	ENSMUSG00000049511	0.868688	3.83704	11.0103	0.00649065	0.18727
Sgtb	ENSMUSG00000042743	-0.129797	7.54882	9.56293	0.00649982	0.18727
Gpr155	ENSMUSG00000041762	0.273633	5.88928	9.78638	0.00650824	0.18727
Chd3	ENSMUSG00000018474	0.195889	9.22438	9.61951	0.00653418	0.187637
Arfrp1	ENSMUSG00000038671	-0.183767	4.71573	9.53655	0.00655992	0.187637
Tacr3	ENSMUSG00000028172	0.89629	1.03576	9.57001	0.00656965	0.187637
Spen	ENSMUSG00000040761	0.194393	5.95416	9.5323	0.00656967	0.187637
Mctp1	ENSMUSG00000021596	0.500769	5.90942	10.8486	0.00659385	0.187651
Arhgef28	ENSMUSG00000021662	0.292532	4.61341	9.55416	0.00659459	0.187651
Grasp	ENSMUSG00000000531	0.193062	5.47199	9.51623	0.00660666	0.187651
Cbx6	ENSMUSG00000089715	-0.131425	9.06214	9.49913	0.00664627	0.188205
Gdf11	ENSMUSG00000025352	0.242773	4.44703	9.49728	0.00665057	0.188205
Fam213b	ENSMUSG00000029059	-0.146644	6.09465	9.48904	0.00666976	0.188402
Cep72	ENSMUSG00000021572	-0.709936	0.402956	9.45551	0.00674854	0.189394
Sec16b	ENSMUSG00000026589	-0.820133	-0.0290817	9.45219	0.0067564	0.189394
9930021J03Rik	ENSMUSG00000046138	0.178142	5.84221	9.44815	0.00676597	0.189394
Nme4	ENSMUSG00000024177	-0.6082	0.901757	9.44638	0.00677016	0.189394
Gprasp2	ENSMUSG00000072966	0.19436	6.59136	9.44501	0.0067734	0.189394
Bmpr2	ENSMUSG00000067336	0.132158	7.77896	9.44285	0.00677853	0.189394
S100a10	ENSMUSG00000041959	0.314167	3.85787	9.41144	0.00685366	0.190221
Sparc	ENSMUSG00000018593	0.272244	7.55807	9.89968	0.00685719	0.190221
Cabp1	ENSMUSG00000029544	-0.193528	6.99705	9.40778	0.00687419	0.190221
Gm4673	ENSMUSG00000097750	-0.926042	0.0795004	9.40242	0.00687541	0.190221
Robo3	ENSMUSG00000032128	-0.740971	4.19813	10.7235	0.00688382	0.190221
Socs7	ENSMUSG00000038485	0.135563	7.41143	9.39717	0.00688808	0.190221
Pparg	ENSMUSG00000000440	-0.558655	2.03762	9.39137	0.00690214	0.190221
2010300C02Rik	ENSMUSG00000026090	0.200451	7.59812	9.44539	0.00690681	0.190221
Il17rb	ENSMUSG00000015966	-0.603858	0.531363	9.3801	0.00692955	0.19035
Thbd	ENSMUSG00000074743	0.395284	4.05447	9.55576	0.00693619	0.19035
Supt6	ENSMUSG00000002052	0.127613	7.60481	9.36029	0.006978	0.191157
Vsnl1	ENSMUSG00000054459	-0.139751	9.6207	9.35233	0.00699756	0.191354
Necab2	ENSMUSG00000031837	0.586964	5.41977	10.7104	0.00701804	0.191574
Cd6	ENSMUSG00000024670	-0.794488	2.59897	9.88104	0.00705825	0.192269
Dpp10	ENSMUSG00000036815	-0.16748	7.59316	9.32372	0.00706845	0.192269
Cep83os	ENSMUSG00000097164	-0.284833	4.90269	9.35964	0.00710299	0.192604
Cadm4	ENSMUSG00000054793	-0.128917	8.35378	9.30879	0.00710574	0.192604
Lgr4	ENSMUSG00000050199	0.22825	4.54525	9.27812	0.00718309	0.194042
Arid5a	ENSMUSG00000037447	0.327307	2.89545	9.27779	0.00718393	0.194042
Smim26	ENSMUSG00000074754	-0.224447	4.06905	9.27173	0.00719933	0.194118
Impact	ENSMUSG00000024423	0.145997	7.88305	9.24447	0.00726903	0.195655
Surf1	ENSMUSG00000015790	-0.148543	5.71008	9.21568	0.00734349	0.195856
Zswim5	ENSMUSG00000033948	0.253514	4.22733	9.21348	0.00734921	0.195856
Fgf11	ENSMUSG00000042826	0.236341	4.44101	9.21276	0.00735108	0.195856
Sybu	ENSMUSG00000022340	0.136965	6.36246	9.20915	0.0073605	0.195856
Nat8f3	ENSMUSG00000051262	0.487311	1.7992	9.20745	0.00736492	0.195856
Lepr	ENSMUSG00000057722	0.652354	1.63434	9.20592	0.00736892	0.195856
Abca8b	ENSMUSG00000020620	0.248772	3.90756	9.19356	0.00740128	0.195856
Srebf2	ENSMUSG00000022463	0.14382	7.54203	9.19256	0.00740391	0.195856
Casp3	ENSMUSG00000031628	-0.263479	3.51372	9.19244	0.0074042	0.195856
Fmo2	ENSMUSG00000040170	-0.7923	1.34407	9.20761	0.00743368	0.195856
Cplx2	ENSMUSG00000025867	0.117037	10.5709	9.17148	0.00745948	0.195856
Scrt2	ENSMUSG00000060257	0.289191	4.65964	9.20527	0.00746321	0.195856
Gm45311	ENSMUSG00000110316	0.470366	1.95062	9.17004	0.00746328	0.195856
Fbxo36	ENSMUSG00000073633	-0.569265	1.28444	9.16876	0.00746667	0.195856
Ppt1	ENSMUSG00000028657	-0.157478	7.2555	9.16551	0.00747529	0.195856
Hspa13	ENSMUSG00000032932	0.185274	5.74945	9.16386	0.00747968	0.195856
Msantd2	ENSMUSG00000042138	-0.378535	2.55089	9.15838	0.00749424	0.195905
Tspan12	ENSMUSG00000029669	0.252183	4.08808	9.15309	0.00750833	0.195941
Cdt1	ENSMUSG00000006585	-0.649436	0.838773	9.14054	0.0075419	0.195944
Klhl33	ENSMUSG00000090799	-0.316451	3.88218	9.13905	0.0075459	0.195944
Fabp3-ps1	ENSMUSG00000056366	-0.600837	0.905417	9.13308	0.00756191	0.195944
Rbms3	ENSMUSG00000039607	0.330298	4.05861	9.1456	0.00756737	0.195944
Sema5b	ENSMUSG00000052133	0.230747	3.72222	9.12934	0.00757198	0.195944
Abhd17c	ENSMUSG00000038459	0.196181	4.84724	9.12104	0.00759436	0.196194
4931406C07Rik	ENSMUSG00000031938	-0.207348	4.63532	9.11574	0.00760871	0.196236
Tle6	ENSMUSG00000034758	-0.651487	1.34563	9.1081	0.00762941	0.196301
Shisa4	ENSMUSG00000041889	-0.144406	6.88713	9.10542	0.00763669	0.196301
Cpne4	ENSMUSG00000032564	0.465901	5.91682	10.2463	0.00767639	0.196993
Gm15411	ENSMUSG00000085971	-0.27319	3.19039	9.08481	0.00769295	0.19709
Dhx9	ENSMUSG00000042699	0.161742	7.13825	9.07131	0.00773006	0.197436
Entpd6	ENSMUSG00000033068	0.206478	5.37546	9.07059	0.00773205	0.197436
Lxn	ENSMUSG00000047557	0.250518	4.95313	9.0656	0.00774582	0.197461
Sun1	ENSMUSG00000036817	-0.163495	6.69669	9.05327	0.00777996	0.197832
Mpdz	ENSMUSG00000028402	0.277438	5.75136	9.2717	0.00778603	0.197832
Dcaf13	ENSMUSG00000022300	-0.194906	4.35748	9.03869	0.00782055	0.198382
Rnf144a	ENSMUSG00000020642	-0.205169	5.26706	9.02695	0.00785342	0.198842
Wscd2	ENSMUSG00000063430	0.203993	5.52527	9.02302	0.00786445	0.198842
Slc1a1	ENSMUSG00000024935	0.159515	7.20438	8.98621	0.00796867	0.201147
Angpt1	ENSMUSG00000022309	0.454175	2.02929	8.959	0.00804671	0.202785
Patj	ENSMUSG00000061859	0.506067	2.80719	8.99678	0.00807657	0.20292
Ccdc188	ENSMUSG00000090777	-0.682854	0.657183	8.94356	0.00809136	0.20292
Omg	ENSMUSG00000049612	-0.135151	7.28191	8.94175	0.00809662	0.20292
Slx1b	ENSMUSG00000059772	-0.324866	3.1739	8.93896	0.00810471	0.20292
Helz	ENSMUSG00000020721	0.17513	6.04682	8.93034	0.00812982	0.202993
Plpp3	ENSMUSG00000028517	0.140428	7.54114	8.92893	0.00813394	0.202993
Hipk1	ENSMUSG00000008730	0.129103	7.34044	8.91947	0.00816161	0.203027
Tmem229b	ENSMUSG00000046157	-0.130869	5.52535	8.91946	0.00816162	0.203027
Acsl5	ENSMUSG00000024981	-0.121339	6.43858	8.9139	0.00817795	0.203106
Fry	ENSMUSG00000056602	0.179273	6.9113	8.90215	0.00821255	0.203637
Zhx1	ENSMUSG00000022361	0.144821	5.85851	8.8976	0.00822598	0.203643
Grin3a	ENSMUSG00000039579	0.230298	5.24272	8.8879	0.00825469	0.204026
Pstk	ENSMUSG00000063179	-0.326794	3.73885	8.88078	0.00827587	0.204222
Gm30731	ENSMUSG00000107859	-0.623961	1.06749	8.85462	0.00835415	0.205824
Gm9899	ENSMUSG00000053214	-0.169902	4.35577	8.84798	0.00837416	0.205988
Tob2	ENSMUSG00000048546	0.25825	4.41494	8.82154	0.00845434	0.207629
Cuta	ENSMUSG00000024194	-0.163506	5.29241	8.80186	0.00851459	0.208384
Disp2	ENSMUSG00000040035	0.122224	8.49676	8.79743	0.00852821	0.208384
Hsf4	ENSMUSG00000033249	-0.220583	3.82736	8.7965	0.00853107	0.208384
Bcl2	ENSMUSG00000057329	0.242893	4.65323	8.79389	0.00853911	0.208384
Gm42865	ENSMUSG00000104807	-0.546956	1.97874	8.77829	0.00858737	0.208991
Ntn5	ENSMUSG00000070564	-0.471663	3.05198	8.83885	0.00859107	0.208991
AW551984	ENSMUSG00000038112	1.01812	1.69145	9.25955	0.00861389	0.209216
R3hcc1	ENSMUSG00000034194	-0.263266	4.31743	8.76534	0.00862766	0.209221
Ddx41	ENSMUSG00000021494	-0.152128	4.96446	8.75373	0.00866399	0.209772
Vps8	ENSMUSG00000033653	-0.14988	5.79693	8.73693	0.00871681	0.210377
Gm11613	ENSMUSG00000085586	-0.233268	3.90805	8.73485	0.00872339	0.210377
1110038F14Rik	ENSMUSG00000063236	-0.275677	3.54042	8.73279	0.0087299	0.210377
	ENSMUSG00000120215	-0.63048	0.640538	8.71616	0.00878266	0.211247
Kcnn3	ENSMUSG00000000794	0.599508	2.41403	8.78039	0.0088054	0.211247
Trrap	ENSMUSG00000045482	0.183385	6.86391	8.70299	0.00882469	0.211247
Cux1	ENSMUSG00000029705	-0.171533	6.56724	8.69866	0.00883855	0.211247
AC125405.2	ENSMUSG00000115835	-0.644113	0.891907	8.69787	0.00884108	0.211247
Ogfod2	ENSMUSG00000023707	-0.160258	4.60272	8.69566	0.00884818	0.211247
Crabp2	ENSMUSG00000004885	0.699807	1.28624	8.68631	0.00887825	0.211637
Extl3	ENSMUSG00000021978	-0.126768	7.79917	8.68067	0.00889645	0.211744
Rbp1	ENSMUSG00000046402	0.617658	2.81953	8.95191	0.00892491	0.211907
Crhr1	ENSMUSG00000018634	-0.223553	4.66416	8.66647	0.00894245	0.211907
Mat2b	ENSMUSG00000042032	-0.153034	7.32828	8.66517	0.00894667	0.211907
Cndp2	ENSMUSG00000024644	-0.150589	5.72157	8.65916	0.00896623	0.211907
Abcd2	ENSMUSG00000055782	-0.196008	5.98591	8.65739	0.00897199	0.211907
Vps33a	ENSMUSG00000029434	-0.119255	7.09975	8.64701	0.00900591	0.212282
Adgrg1	ENSMUSG00000031785	0.227513	5.76057	8.67855	0.00901541	0.212282
Pigz	ENSMUSG00000045625	-0.364752	3.09313	8.63706	0.00903855	0.212502
Icam5	ENSMUSG00000032174	0.215335	6.37655	8.69351	0.00909809	0.213577
Pfkfb4	ENSMUSG00000025648	-0.250823	3.48079	8.61073	0.00912562	0.213897
Tmem158	ENSMUSG00000054871	0.392043	5.19699	9.17983	0.00914293	0.213961
Eps8	ENSMUSG00000015766	0.23769	5.13446	8.59871	0.00916564	0.213961
Rpgrip1l	ENSMUSG00000033282	0.188009	4.93359	8.59743	0.00916993	0.213961
Neurog2	ENSMUSG00000027967	-0.624599	0.433076	8.59077	0.00919223	0.214007
Rab27b	ENSMUSG00000024511	0.163757	5.40612	8.58855	0.00919968	0.214007
Btg3	ENSMUSG00000022863	0.357372	2.73678	8.58433	0.00921384	0.214014
Gdf10	ENSMUSG00000021943	0.500237	2.78413	8.61273	0.00926829	0.214955
Cdhr3	ENSMUSG00000035860	1.00264	-0.0433371	8.55576	0.00931038	0.215607
Lypd6b	ENSMUSG00000026765	0.254745	3.76602	8.54009	0.00936386	0.21652
Tubb4a	ENSMUSG00000062591	-0.117417	9.69707	8.53379	0.00938543	0.216694
Nkx3-1	ENSMUSG00000022061	-0.692478	1.10276	8.52256	0.00942404	0.21726
Glra2	ENSMUSG00000018589	0.532302	3.633	8.97941	0.0094671	0.217752
Asb13	ENSMUSG00000033781	-0.157358	6.22472	8.50342	0.00949028	0.217752
Lonrf1	ENSMUSG00000039633	0.18421	4.89278	8.50106	0.00949849	0.217752
Arhgef37	ENSMUSG00000045094	-0.578904	1.84462	8.4989	0.00950602	0.217752
Pak3	ENSMUSG00000031284	0.185106	6.91799	8.50257	0.00952591	0.217752
Larp1b	ENSMUSG00000025762	-0.197849	3.84746	8.48879	0.00954126	0.217752
Ppp1r9b	ENSMUSG00000038976	0.124119	9.92956	8.48795	0.00954419	0.217752
Npnt	ENSMUSG00000040998	-0.426712	5.01758	9.12401	0.0095776	0.218191
Csrp1	ENSMUSG00000026421	-0.199935	8.00292	8.56204	0.00963322	0.219033
Myo1d	ENSMUSG00000035441	-0.291114	3.65254	8.45783	0.00965018	0.219033
Cdo1	ENSMUSG00000033022	0.234066	4.6703	8.45469	0.0096613	0.219033
Zcwpw1	ENSMUSG00000037108	-0.365598	2.12491	8.45185	0.00967136	0.219033
Pid1	ENSMUSG00000045658	0.295419	5.37225	8.63601	0.0097434	0.219865
Fgd3	ENSMUSG00000037946	-0.287958	3.15544	8.43053	0.00974737	0.219865
Fxr1	ENSMUSG00000027680	0.18071	5.97112	8.42884	0.00975342	0.219865
Mmp15	ENSMUSG00000031790	0.176551	5.01078	8.42557	0.00976514	0.219865
Mtss1	ENSMUSG00000022353	0.166404	4.97684	8.42013	0.00978469	0.219984
Mapk3	ENSMUSG00000063065	0.195248	6.97941	8.45	0.00984274	0.220754
Zfp853	ENSMUSG00000093910	-0.358742	2.48735	8.39894	0.00986125	0.220754
Arhgef26	ENSMUSG00000036885	0.300835	4.71017	8.5013	0.00986186	0.220754
Ctps	ENSMUSG00000028633	-0.182602	5.52364	8.37673	0.00994219	0.22223
Slc9a2	ENSMUSG00000026062	0.896835	2.82651	9.19636	0.00999315	0.223045
Ap2a2	ENSMUSG00000002957	0.151912	7.66069	8.35229	0.0100321	0.223592
2026-09-04	ENSMUSG00000020486	-0.310057	7.23995	8.99472	0.0100573	0.223829
Nfia	ENSMUSG00000028565	0.180475	5.54354	8.33352	0.0101018	0.224497
Ak1	ENSMUSG00000026817	-0.120825	7.28579	8.32811	0.010122	0.224622
Gadd45b	ENSMUSG00000015312	0.319749	3.96284	8.32321	0.010155	0.22503
Sstr4	ENSMUSG00000037014	0.320568	3.80003	8.31393	0.0101752	0.225153
Tmem125	ENSMUSG00000050854	-0.440981	3.53721	8.47312	0.010206	0.225194
Stim2	ENSMUSG00000039156	0.168184	6.35068	8.30524	0.0102079	0.225194
AC154687.1	ENSMUSG00000114621	0.856748	0.137482	8.29879	0.0102323	0.225194
Rgs7	ENSMUSG00000026527	-0.140641	6.71746	8.28834	0.0102719	0.225194
Tomm70a	ENSMUSG00000022752	0.156217	8.03512	8.28233	0.0102947	0.225194
Cdk2ap1	ENSMUSG00000029394	-0.221579	5.22121	8.28011	0.0103032	0.225194
Gm3985	ENSMUSG00000079070	-0.764701	-0.164041	8.27874	0.0103084	0.225194
Zbtb8os	ENSMUSG00000057572	-0.236971	4.15059	8.27711	0.0103146	0.225194
Garem1	ENSMUSG00000042680	0.207607	4.83558	8.27666	0.0103164	0.225194
Dab2ip	ENSMUSG00000026883	-0.118662	7.26078	8.27491	0.010323	0.225194
Zfp688	ENSMUSG00000045251	-0.297569	2.66963	8.26315	0.0103681	0.225421
Cd163	ENSMUSG00000008845	0.465107	1.31712	8.25929	0.0103829	0.225421
Cpeb3	ENSMUSG00000039652	0.139397	6.35069	8.25888	0.0103845	0.225421
Kcnh3	ENSMUSG00000037579	-0.148506	7.10902	8.25695	0.0103919	0.225421
Apobr	ENSMUSG00000042759	-0.900173	-0.173234	8.24651	0.0104322	0.225977
Arl6ip6	ENSMUSG00000026960	0.302756	3.14285	8.23106	0.0104921	0.226957
Nav1	ENSMUSG00000009418	0.173568	6.25659	8.22561	0.0105133	0.227097
Gm45790	ENSMUSG00000110441	-0.619619	0.668792	8.22051	0.0105333	0.22721
Sestd1	ENSMUSG00000042272	-0.17113	6.19211	8.21096	0.0105707	0.227369
Napa	ENSMUSG00000006024	-0.164277	7.97164	8.20577	0.0105911	0.227369
Jph4	ENSMUSG00000022208	0.105835	8.38288	8.20147	0.010608	0.227369
Lrrc8b	ENSMUSG00000070639	-0.19968	7.5863	8.29411	0.0106111	0.227369
Oprm1	ENSMUSG00000000766	1.07504	0.44574	8.27615	0.0106144	0.227369
Clmp	ENSMUSG00000032024	0.275817	3.55567	8.18968	0.0106546	0.227824
Scrt1	ENSMUSG00000048385	-0.137499	7.82678	8.18681	0.0106659	0.227824
Smarca5	ENSMUSG00000031715	0.143733	6.02508	8.174	0.0107169	0.227824
Brsk2	ENSMUSG00000053046	-0.128936	7.73011	8.17299	0.0107209	0.227824
Tmem218	ENSMUSG00000032121	-0.204481	4.01687	8.16987	0.0107333	0.227824
Ppip5k1	ENSMUSG00000033526	-0.155798	6.85017	8.16851	0.0107388	0.227824
Lancl2	ENSMUSG00000062190	-0.125751	6.70261	8.16495	0.010753	0.227824
3300002P13Rik	ENSMUSG00000107585	0.428118	5.31926	8.88765	0.0107538	0.227824
Slc48a1	ENSMUSG00000081534	-0.117404	7.37898	8.15593	0.0107892	0.227982
Gm38250	ENSMUSG00000104168	0.525961	1.07468	8.15551	0.0107908	0.227982
Mgat5b	ENSMUSG00000043857	0.191988	6.39012	8.15938	0.0108323	0.228475
Lrrc7	ENSMUSG00000028176	0.227861	5.87159	8.2097	0.0108438	0.228475
Pde3a	ENSMUSG00000041741	0.396501	2.35419	8.13611	0.0108691	0.228696
Por	ENSMUSG00000005514	0.169744	6.36121	8.12144	0.0109287	0.229466
Osr1	ENSMUSG00000048387	0.668058	0.904322	8.11536	0.0109535	0.229466
Lrp8os2	ENSMUSG00000073779	0.844355	0.826649	8.12098	0.0109624	0.229466
Amn	ENSMUSG00000021278	-0.47392	2.6491	8.11249	0.0109652	0.229466
Auts2	ENSMUSG00000029673	0.168304	6.21262	8.10844	0.0109818	0.229502
Wasl	ENSMUSG00000029684	0.118977	7.27906	8.09919	0.0110198	0.229595
Gm44210	ENSMUSG00000108079	-0.356942	3.39909	8.09454	0.0110389	0.229595
Mpst	ENSMUSG00000071711	-0.229622	4.55823	8.09426	0.0110401	0.229595
Vwa5b1	ENSMUSG00000028753	0.778865	1.94664	8.31427	0.0110458	0.229595
Pantr1	ENSMUSG00000060424	-0.386906	2.81074	8.0858	0.011075	0.229892
Irf2bpl	ENSMUSG00000034168	0.220442	6.30048	8.17685	0.011155	0.230862
Gkn3	ENSMUSG00000030048	-0.8124	1.13439	8.10381	0.0111604	0.230862
Nhs	ENSMUSG00000059493	0.371508	2.80498	8.06376	0.0111666	0.230862
Gtf3c1	ENSMUSG00000032777	0.150319	6.95581	8.05745	0.011193	0.231079
Ddb2	ENSMUSG00000002109	-0.582052	2.03669	8.05155	0.0112236	0.231079
Slitrk6	ENSMUSG00000045871	1.08037	0.117563	8.06779	0.0112246	0.231079
Aldh1l1	ENSMUSG00000030088	-0.236292	5.81093	8.13585	0.0112429	0.231079
Tspan2	ENSMUSG00000027858	-0.476028	6.98634	9.19021	0.0112611	0.231079
	ENSMUSG00000124749	0.770057	0.234562	8.03984	0.011267	0.231079
Celf2	ENSMUSG00000002107	0.109864	8.47246	8.03396	0.0112918	0.23128
Rabggta	ENSMUSG00000040472	-0.156114	5.34536	8.02342	0.0113365	0.231681
Cdk13	ENSMUSG00000041297	0.130985	5.83551	8.02074	0.0113479	0.231681
Neu2	ENSMUSG00000079434	-0.369215	2.654	8.01872	0.0113565	0.231681
Mettl22	ENSMUSG00000039345	-0.242652	4.07521	8.00198	0.011428	0.232772
Igfbp7	ENSMUSG00000036256	-0.310501	3.92389	7.99829	0.0114438	0.232772
Dmxl2	ENSMUSG00000041268	0.138603	7.91773	7.99563	0.0114552	0.232772
	ENSMUSG00000118257	0.630503	1.30469	7.97685	0.0115363	0.23411
Sp3	ENSMUSG00000027109	0.140118	5.61365	7.96869	0.0115717	0.234238
Dlc1	ENSMUSG00000031523	0.164938	6.13026	7.96753	0.0115767	0.234238
Rgs3	ENSMUSG00000059810	-0.225444	4.3468	7.96158	0.0116026	0.234238
Rorb	ENSMUSG00000036192	-0.195649	5.97844	7.96143	0.0116033	0.234238
Espn	ENSMUSG00000028943	-0.320905	2.60465	7.94486	0.0116758	0.23487
Mcrs1	ENSMUSG00000037570	-0.160215	5.49156	7.94058	0.0116946	0.23487
Cacna1g	ENSMUSG00000020866	-0.221618	6.5092	8.07851	0.0117153	0.23487
Fmod	ENSMUSG00000041559	0.306356	4.62242	8.0582	0.0117198	0.23487
Golga3	ENSMUSG00000029502	0.117267	5.97881	7.92998	0.0117414	0.23487
Ezh2	ENSMUSG00000029687	-0.477023	1.91794	7.92785	0.0117508	0.23487
Agt	ENSMUSG00000031980	0.865379	3.10469	8.80391	0.0117541	0.23487
Tmem230	ENSMUSG00000027341	-0.167156	4.75479	7.92656	0.0117565	0.23487
Mfsd4a	ENSMUSG00000059149	-0.207173	6.2249	7.96559	0.0118113	0.23566
Spty2d1	ENSMUSG00000049516	0.192274	4.3871	7.89975	0.0118758	0.236398
Trp63	ENSMUSG00000022510	0.897039	-0.147839	7.89731	0.0118867	0.236398
Slc10a4	ENSMUSG00000029219	1.9183	1.25193	8.93891	0.0118942	0.236398
Cdc5l	ENSMUSG00000023932	0.165013	5.79039	7.88599	0.0119376	0.236757
Tchh	ENSMUSG00000052415	-0.333591	2.27655	7.88365	0.0119481	0.236757
Esr1	ENSMUSG00000019768	0.773305	0.93727	7.88138	0.0119584	0.236757
Tln2	ENSMUSG00000052698	0.149275	6.92678	7.87432	0.0119903	0.236822
Tnfrsf21	ENSMUSG00000023915	0.134006	6.84443	7.87386	0.0119924	0.236822
Ptpre	ENSMUSG00000041836	0.219867	5.0933	7.86418	0.0120363	0.237385
Srpr	ENSMUSG00000032042	0.13621	6.15859	7.854	0.0120826	0.237995
Cep170	ENSMUSG00000057335	0.128879	6.20907	7.84468	0.0121252	0.23853
Slc44a1	ENSMUSG00000028412	-0.238115	6.47728	8.05366	0.0121448	0.23861
Neurl1a	ENSMUSG00000006435	0.143048	7.38754	7.83307	0.0121786	0.23897
Ccdc112	ENSMUSG00000071855	0.256842	2.97249	7.82157	0.0122317	0.239707
Gipc1	ENSMUSG00000019433	-0.119946	6.20849	7.81471	0.0122635	0.239808
Sac3d1	ENSMUSG00000024790	-0.225004	3.77882	7.81301	0.0122714	0.239808
Ccdc136	ENSMUSG00000029769	-0.162921	6.13246	7.80997	0.0122855	0.239808
Bod1l	ENSMUSG00000061755	0.241982	6.26679	8.00818	0.0123062	0.239808
Tlnrd1	ENSMUSG00000070462	0.281397	5.09148	7.91796	0.0123146	0.239808
Prkcsh	ENSMUSG00000003402	0.120049	6.24865	7.79103	0.012374	0.24066
Arfgap3	ENSMUSG00000054277	-0.195685	4.07116	7.77958	0.0124278	0.241211
Adam10	ENSMUSG00000054693	0.125173	6.6214	7.77837	0.0124335	0.241211
Crhr2	ENSMUSG00000003476	0.959243	0.448862	7.80007	0.012455	0.241324
Dpp3	ENSMUSG00000063904	-0.158627	5.37764	7.75117	0.0125625	0.243093
Bptf	ENSMUSG00000040481	0.145853	6.56013	7.74796	0.0125778	0.243093
Nkain3	ENSMUSG00000055761	0.658396	1.52822	7.74096	0.0126114	0.243435
H2afz	ENSMUSG00000037894	-0.125766	6.08677	7.73355	0.0126469	0.243817
Tcea2	ENSMUSG00000059540	-0.304102	4.40122	7.7897	0.0127068	0.244665
Trhr2	ENSMUSG00000039079	-0.336764	2.3583	7.71182	0.0127519	0.245227
Dact2	ENSMUSG00000048826	-0.310887	5.98542	8.17809	0.0127797	0.245271
Nsun4	ENSMUSG00000028706	0.294968	3.30435	7.7048	0.012786	0.245271
Col6a3	ENSMUSG00000048126	0.548846	1.83615	7.6928	0.0128445	0.246088
Timm21	ENSMUSG00000024645	-0.232662	3.20921	7.67646	0.0129248	0.247318
Cables2	ENSMUSG00000038990	-0.214208	5.16562	7.6646	0.0129833	0.248131
Nalcn	ENSMUSG00000000197	0.133176	6.87745	7.66028	0.0130047	0.248233
Otud7b	ENSMUSG00000038495	-0.217692	5.91163	7.70388	0.0130804	0.248829
Catsper2	ENSMUSG00000033486	-0.426419	1.51264	7.64053	0.0131031	0.248829
Nus1	ENSMUSG00000023068	0.164015	6.85639	7.63952	0.0131082	0.248829
Uchl1	ENSMUSG00000029223	0.149327	8.48154	7.63448	0.0131334	0.248829
Sik1	ENSMUSG00000024042	0.548311	4.18327	8.3171	0.0131459	0.248829
Bsn	ENSMUSG00000032589	0.16052	8.65497	7.63169	0.0131475	0.248829
Tppp3	ENSMUSG00000014846	-0.254028	4.99885	7.66543	0.0131489	0.248829
9330104G04Rik	ENSMUSG00000097842	-0.423687	2.62874	7.62386	0.0131869	0.249183
Matn2	ENSMUSG00000022324	0.297561	4.54323	7.70799	0.0132	0.249183
Selenon	ENSMUSG00000050989	-0.14723	4.6611	7.61478	0.0132327	0.249497
Eps15l1	ENSMUSG00000006276	-0.133555	5.28965	7.60977	0.0132581	0.24967
Smarca1	ENSMUSG00000031099	0.251904	4.60875	7.60495	0.0132825	0.249763
2010320M18Rik	ENSMUSG00000100691	-0.312509	2.47474	7.60242	0.0132954	0.249763
Atp2c1	ENSMUSG00000032570	0.129098	7.54261	7.59634	0.0133264	0.24979
	ENSMUSG00000142649	-0.634091	1.21782	7.58943	0.0133617	0.24979
Rasgrf2	ENSMUSG00000021708	-0.224495	7.48548	7.81437	0.0133619	0.24979
Esrrg	ENSMUSG00000026610	-0.174494	5.38222	7.58651	0.0133766	0.24979
Nkx2-2	ENSMUSG00000027434	-0.604841	1.15375	7.58628	0.0133778	0.24979
Ccnh	ENSMUSG00000021548	0.135514	5.57595	7.58022	0.0134089	0.250067
Pcdh8	ENSMUSG00000036422	0.309222	4.90702	7.7644	0.0134262	0.250087
Impdh1	ENSMUSG00000003500	-0.154972	6.0364	7.57099	0.0134564	0.250118
Ppm1l	ENSMUSG00000027784	-0.14278	8.08714	7.5674	0.0134749	0.250118
Crb1	ENSMUSG00000063681	0.80302	0.263848	7.56121	0.013507	0.250118
Camkk2	ENSMUSG00000029471	-0.16583	8.42291	7.56915	0.0135111	0.250118
Cdk18	ENSMUSG00000026437	0.301113	4.84162	7.71119	0.0135136	0.250118
BC030343	ENSMUSG00000105345	-0.397117	1.95497	7.5577	0.0135251	0.250118
Gm13524	ENSMUSG00000085397	-0.700764	0.633874	7.55341	0.0135474	0.250229
Golga7b	ENSMUSG00000042532	-0.253757	7.12918	7.90069	0.0136085	0.250682
Plcd3	ENSMUSG00000020937	-0.285832	4.26505	7.55535	0.0136151	0.250682
Pcdh19	ENSMUSG00000051323	0.245824	5.36179	7.59318	0.013646	0.250682
Mlip	ENSMUSG00000032355	-0.232343	5.49087	7.57413	0.0136592	0.250682
Wdr4	ENSMUSG00000024037	-0.186903	4.29409	7.5312	0.0136634	0.250682
Spry4	ENSMUSG00000024427	0.301885	4.00701	7.53322	0.0136926	0.250682
Sf3b3	ENSMUSG00000033732	0.157839	6.10452	7.52112	0.0137164	0.250682
Sec16a	ENSMUSG00000026924	0.15762	5.81125	7.51704	0.0137379	0.250682
Slc25a27	ENSMUSG00000023912	-0.158764	5.20085	7.514	0.0137539	0.250682
Impa2	ENSMUSG00000024525	-0.265552	3.27437	7.50755	0.0137881	0.250682
Jam3	ENSMUSG00000031990	-0.225275	3.693	7.50435	0.0138051	0.250682
Gpx3	ENSMUSG00000018339	0.718413	3.19965	8.15014	0.0138073	0.250682
Dag1	ENSMUSG00000039952	0.120793	6.90336	7.50237	0.0138156	0.250682
Secisbp2l	ENSMUSG00000035093	-0.115264	7.4197	7.50065	0.0138247	0.250682
mt-Rnr2	ENSMUSG00000064339	0.21108	11.9731	7.87369	0.0138287	0.250682
C230014O12Rik	ENSMUSG00000087461	1.06289	-0.0290638	7.49929	0.0138319	0.250682
Gpr139	ENSMUSG00000066197	1.10031	1.49037	7.96888	0.0138844	0.251336
Htr1d	ENSMUSG00000070687	1.01008	0.838941	7.64164	0.013924	0.251557
	ENSMUSG00000117465	0.565265	3.51411	7.96164	0.0139292	0.251557
Tmem130	ENSMUSG00000043388	0.304904	7.48845	8.06786	0.0139951	0.252266
Ebna1bp2	ENSMUSG00000028729	0.152458	5.46267	7.46512	0.0140151	0.252266
Nhsl1	ENSMUSG00000039835	0.244083	5.05903	7.48522	0.0140384	0.252266
Tspan14	ENSMUSG00000037824	-0.177038	5.50254	7.45896	0.0140484	0.252266
Scn5a	ENSMUSG00000032511	1.64525	1.5761	8.39268	0.0140502	0.252266
Oprk1	ENSMUSG00000025905	0.806816	2.97736	8.13868	0.0140935	0.252538
Ttyh2	ENSMUSG00000034714	-0.327915	5.23273	7.77037	0.0141251	0.252538
Psrc1	ENSMUSG00000068744	-0.392196	3.2961	7.47507	0.0141445	0.252538
Osbpl5	ENSMUSG00000037606	-0.155791	4.81303	7.43972	0.014153	0.252538
Grip1	ENSMUSG00000034813	0.194252	4.1886	7.43682	0.0141689	0.252538
Samd12	ENSMUSG00000058656	0.180362	5.83143	7.43419	0.0141833	0.252538
Ntn1	ENSMUSG00000020902	0.211223	3.67851	7.42991	0.0142067	0.252538
Trub2	ENSMUSG00000039826	-0.192592	4.57454	7.42963	0.0142083	0.252538
Pom121	ENSMUSG00000053293	0.163342	6.2766	7.42807	0.0142168	0.252538
Exd2	ENSMUSG00000032705	-0.216517	6.18512	7.52808	0.0142291	0.252538
Enox1	ENSMUSG00000022012	0.249741	4.6998	7.42734	0.0142674	0.252926
Pde8a	ENSMUSG00000025584	-0.308049	4.00379	7.43424	0.0143157	0.253099
Ndst1	ENSMUSG00000054008	0.147077	6.96392	7.40958	0.0143187	0.253099
Zfp469	ENSMUSG00000043903	-0.572134	1.59389	7.40496	0.0143443	0.253099
Ddn	ENSMUSG00000059213	0.292745	10.3145	8.06821	0.0143487	0.253099
Gm28175	ENSMUSG00000101299	-0.471473	1.81967	7.40228	0.0143592	0.253099
Tmem65	ENSMUSG00000062373	-0.130941	6.86884	7.39764	0.014385	0.253264
Glrx	ENSMUSG00000021591	-0.196957	5.26858	7.37742	0.0144979	0.254905
Usp54	ENSMUSG00000034235	-0.190688	5.5914	7.37255	0.0145253	0.254905
Myo9a	ENSMUSG00000039585	0.193066	6.72773	7.42855	0.0145278	0.254905
Zfhx4	ENSMUSG00000025255	0.393969	3.50917	7.45008	0.0145756	0.255355
Prrg2	ENSMUSG00000007837	-0.36008	2.48962	7.36169	0.0145865	0.255355
C130083M11Rik	ENSMUSG00000106464	0.38807	2.05255	7.35751	0.0146101	0.255479
Islr2	ENSMUSG00000051243	0.191291	6.21379	7.37582	0.0146412	0.255698
Tmem185a	ENSMUSG00000073139	0.199212	5.53623	7.34945	0.0146558	0.255698
Parvg	ENSMUSG00000022439	0.377182	3.8691	7.48725	0.0146754	0.255711
Gm13375	ENSMUSG00000075514	-0.538091	2.15246	7.34181	0.0147032	0.255711
	ENSMUSG00000120721	0.783355	0.326845	7.3349	0.0147388	0.255711
1700129L04Rik	ENSMUSG00000100603	-0.600265	1.26521	7.33347	0.0147469	0.255711
Oat	ENSMUSG00000030934	0.113636	6.69713	7.33294	0.01475	0.255711
Tmem240	ENSMUSG00000084845	-0.185174	4.64398	7.33188	0.014756	0.255711
Ankrd39	ENSMUSG00000079610	-0.290072	2.55761	7.31283	0.0148655	0.256747
Hs3st2	ENSMUSG00000046321	0.260346	5.08294	7.3774	0.0148698	0.256747
Tspan13	ENSMUSG00000020577	0.179583	7.29534	7.34694	0.0148758	0.256747
Gem	ENSMUSG00000028214	0.539569	0.880687	7.30991	0.0148824	0.256747
Kifc2	ENSMUSG00000004187	-0.122728	9.16753	7.3052	0.0149097	0.256929
Klk6	ENSMUSG00000050063	-0.462963	2.46844	7.30133	0.0149321	0.257029
Rasgef1b	ENSMUSG00000089809	-0.186333	6.15762	7.30205	0.0149756	0.25749
Aaas	ENSMUSG00000036678	-0.251015	3.06035	7.2901	0.0149974	0.257578
Kcnc1	ENSMUSG00000058975	-0.125649	7.92921	7.28084	0.0150515	0.25822
Samd14	ENSMUSG00000047181	0.280546	4.67251	7.35041	0.0150863	0.258529
Kcnq2	ENSMUSG00000016346	0.11407	8.83719	7.26981	0.0151162	0.258754
Sorcs2	ENSMUSG00000029093	0.22062	5.61703	7.29038	0.0152185	0.260216
Aldh1a2	ENSMUSG00000013584	0.496733	3.05075	7.3954	0.0152948	0.260786
Qsox1	ENSMUSG00000033684	-0.236549	4.43114	7.23822	0.0153034	0.260786
6720427I07Rik	ENSMUSG00000097375	-0.522685	1.6815	7.23724	0.0153093	0.260786
Gm40841	ENSMUSG00000113216	-0.431113	4.16266	7.60811	0.0153195	0.260786
9130023H24Rik	ENSMUSG00000062944	-0.430927	1.61969	7.22144	0.0154039	0.261934
Sema6d	ENSMUSG00000027200	0.209121	5.79779	7.24718	0.0154466	0.26213
Upf2	ENSMUSG00000043241	0.181504	6.08304	7.20733	0.015489	0.26213
Miga1	ENSMUSG00000054942	0.121511	6.95525	7.2061	0.0154964	0.26213
Ccdc88c	ENSMUSG00000021182	0.275777	4.54859	7.25251	0.0154995	0.26213
Drd5	ENSMUSG00000039358	0.64905	1.21641	7.1995	0.0155364	0.26213
	ENSMUSG00000119994	-0.280633	3.7321	7.19819	0.0155444	0.26213
Ccdc6	ENSMUSG00000048701	0.156008	5.90877	7.19719	0.0155504	0.26213
Dcx	ENSMUSG00000031285	-0.252722	4.52677	7.19703	0.0155514	0.26213
Abtb1	ENSMUSG00000030083	-0.211588	4.56979	7.19095	0.0155884	0.262467
Ddx28	ENSMUSG00000045538	-0.214904	3.67148	7.18095	0.0156495	0.263208
6030419C18Rik	ENSMUSG00000066607	0.129908	7.09515	7.16303	0.0157595	0.263654
Ccar1	ENSMUSG00000020074	0.23121	5.5197	7.21456	0.0157724	0.263654
Cacng5	ENSMUSG00000040373	0.528229	3.73186	7.63167	0.0157742	0.263654
Dock11	ENSMUSG00000031093	0.270975	2.9151	7.1602	0.015777	0.263654
Mien1	ENSMUSG00000002580	-0.246761	3.07471	7.15325	0.01582	0.263654
Nadk2	ENSMUSG00000022253	0.123519	5.48501	7.14226	0.0158883	0.263654
Rps6ka1	ENSMUSG00000003644	-0.202204	3.79572	7.14217	0.0158888	0.263654
Cdh4	ENSMUSG00000000305	0.403239	4.14314	7.42692	0.0159103	0.263654
Fam13c	ENSMUSG00000043259	0.12931	5.47044	7.13791	0.0159154	0.263654
C730002L08Rik	ENSMUSG00000114469	-0.371735	3.08362	7.13556	0.01593	0.263654
Kcnd3	ENSMUSG00000040896	0.211667	6.27039	7.23349	0.0159351	0.263654
Atxn7l3	ENSMUSG00000059995	-0.0925124	8.23894	7.13386	0.0159407	0.263654
Vgf	ENSMUSG00000037428	0.304954	8.2336	7.7428	0.0159504	0.263654
Mrap2	ENSMUSG00000042761	0.526393	2.96847	7.31926	0.0159534	0.263654
Kif16b	ENSMUSG00000038844	-0.232307	3.91755	7.13085	0.0159595	0.263654
Plbd2	ENSMUSG00000029598	-0.170477	6.33388	7.12934	0.0159689	0.263654
Tmem266	ENSMUSG00000032313	-0.256325	3.05074	7.12577	0.0159913	0.263654
Camk2d	ENSMUSG00000053819	0.404132	6.5052	7.93123	0.0160211	0.263654
Cenpa	ENSMUSG00000029177	-0.543355	1.8366	7.11974	0.0160292	0.263654
	ENSMUSG00000120789	0.376858	2.04624	7.11873	0.0160355	0.263654
Caap1	ENSMUSG00000028578	0.340458	2.88291	7.11528	0.0160572	0.263654
Slc9a3r1	ENSMUSG00000020733	0.169102	4.74486	7.11167	0.01608	0.263654
Klf4	ENSMUSG00000003032	0.447432	2.44825	7.1027	0.0161367	0.263654
Apaf1	ENSMUSG00000019979	0.309815	3.82249	7.11063	0.0161455	0.263654
Zfp651	ENSMUSG00000013419	-0.13148	6.75994	7.09765	0.0161687	0.263654
Hnrnpdl	ENSMUSG00000029328	-0.344052	6.85043	7.77801	0.0161701	0.263654
Rcc1	ENSMUSG00000028896	-0.234996	3.52682	7.09531	0.0161836	0.263654
Nudt4	ENSMUSG00000020029	-0.137288	7.69777	7.09305	0.016198	0.263654
Pisd	ENSMUSG00000023452	-0.136431	5.55224	7.09167	0.0162068	0.263654
Pwwp2b	ENSMUSG00000060260	0.232848	3.89902	7.09049	0.0162143	0.263654
Plekho1	ENSMUSG00000015745	-0.173183	5.1238	7.08958	0.0162201	0.263654
Ndc1	ENSMUSG00000028614	-0.148412	4.38099	7.08438	0.0162532	0.263654
Fam213a	ENSMUSG00000021792	0.130303	6.41187	7.08297	0.0162623	0.263654
Ache	ENSMUSG00000023328	0.145464	5.73961	7.08142	0.0162722	0.263654
Lysmd4	ENSMUSG00000043831	-0.137334	5.02442	7.08108	0.0162743	0.263654
Smagp	ENSMUSG00000053559	-0.643476	0.180802	7.07783	0.0162952	0.263715
Rapgef2	ENSMUSG00000062232	0.140574	7.22428	7.07101	0.0163389	0.263902
Dlg2	ENSMUSG00000052572	0.100797	8.82049	7.0707	0.0163409	0.263902
Fam120b	ENSMUSG00000014763	0.131935	5.5606	7.06352	0.0163871	0.264371
Gm5535	ENSMUSG00000074758	-0.756964	0.907243	7.05867	0.0164185	0.264538
Cryzl1	ENSMUSG00000058240	-0.158142	5.10825	7.05418	0.0164475	0.264538
Ccp110	ENSMUSG00000033904	-0.169642	6.22587	7.05395	0.016449	0.264538
Eya4	ENSMUSG00000010461	-0.33005	2.43749	7.04635	0.0164982	0.265055
Plxnc1	ENSMUSG00000074785	0.228532	5.65075	7.10388	0.0165867	0.266199
Tmem141	ENSMUSG00000026939	-0.225805	4.04971	7.02276	0.0166524	0.266758
Gprasp1	ENSMUSG00000043384	0.153323	8.82032	7.02054	0.0166669	0.266758
Snx10	ENSMUSG00000038301	0.137115	6.78402	7.01955	0.0166734	0.266758
Prrc2b	ENSMUSG00000039262	0.127818	8.77501	7.01081	0.016731	0.267401
Ahi1	ENSMUSG00000019986	0.263818	6.836	7.3917	0.0167597	0.26748
Trim37	ENSMUSG00000018548	-0.114421	9.02324	7.00482	0.0167706	0.26748
Rasl10b	ENSMUSG00000020684	0.173708	8.37605	7.04796	0.0167958	0.267605
Ptpru	ENSMUSG00000028909	0.262567	5.23231	7.10612	0.0168176	0.267675
Dynll1	ENSMUSG00000009013	0.175556	8.27206	7.04387	0.0168525	0.267955
Ddr2	ENSMUSG00000026674	0.41353	3.09705	7.02892	0.0168843	0.268165
6530403H02Rik	ENSMUSG00000098097	0.617573	1.30444	6.98528	0.0169005	0.268165
Arid1a	ENSMUSG00000007880	0.137535	6.96448	6.97977	0.0169374	0.268474
Grhpr	ENSMUSG00000035637	-0.182721	4.92556	6.97079	0.0169976	0.269152
Tmem234	ENSMUSG00000028797	-0.133513	5.90443	6.94212	0.0171916	0.271944
Hspa1b	ENSMUSG00000090877	0.97311	4.023	7.95611	0.0172387	0.272388
Kcnh5	ENSMUSG00000034402	-0.318131	4.50029	7.08377	0.0172665	0.272388
Me2	ENSMUSG00000024556	0.247295	4.4292	6.93025	0.0172726	0.272388
Lrrtm2	ENSMUSG00000071862	0.164633	6.61948	6.9166	0.0173663	0.273051
Dlx5	ENSMUSG00000029755	0.398033	2.20449	6.91033	0.0174095	0.273051
Nrep	ENSMUSG00000042834	-0.535373	7.10858	7.90831	0.0174179	0.273051
Mxi1	ENSMUSG00000025025	-0.136959	6.41812	6.90814	0.0174247	0.273051
Tmem151a	ENSMUSG00000061451	-0.0990512	8.0544	6.90745	0.0174294	0.273051
Cnot6l	ENSMUSG00000034724	0.127219	5.74853	6.9074	0.0174298	0.273051
Car7	ENSMUSG00000031883	-0.282072	4.03751	6.9056	0.0174422	0.273051
Grid1	ENSMUSG00000041078	0.129004	5.99331	6.90357	0.0174563	0.273051
Sh3bgrl	ENSMUSG00000031246	0.154795	6.40196	6.90015	0.01748	0.273145
Tbc1d8b	ENSMUSG00000042473	0.264551	3.0137	6.89551	0.0175122	0.273301
Pptc7	ENSMUSG00000038582	0.195647	5.8786	6.91483	0.0175255	0.273301
Ttc12	ENSMUSG00000040219	0.482253	1.52364	6.89005	0.0175502	0.273411
Pcbd1	ENSMUSG00000020098	0.446159	1.8645	6.87793	0.0176349	0.274052
Ndst2	ENSMUSG00000039308	-0.259072	3.5917	6.87534	0.0176531	0.274052
Slmap	ENSMUSG00000021870	0.1598	7.02215	6.87442	0.0176596	0.274052
Ndufaf5	ENSMUSG00000027384	0.17198	5.16975	6.86889	0.0176984	0.274052
Gm45053	ENSMUSG00000108368	-0.802535	0.253962	6.86758	0.0177076	0.274052
Ackr2	ENSMUSG00000044534	-0.500752	1.80648	6.8596	0.0177639	0.274052
Epm2aip1	ENSMUSG00000046785	0.11554	7.39268	6.85667	0.0177846	0.274052
Fabp3	ENSMUSG00000028773	-0.14283	6.71899	6.8554	0.0177936	0.274052
Plcg1	ENSMUSG00000016933	-0.14084	5.9302	6.85326	0.0178087	0.274052
Cyr61	ENSMUSG00000028195	0.8046	2.56338	7.3364	0.0178191	0.274052
Lmo1	ENSMUSG00000036111	0.487647	2.49877	6.87012	0.017838	0.274052
Nudt18	ENSMUSG00000045211	-0.159258	5.50322	6.84856	0.0178421	0.274052
Prrc2c	ENSMUSG00000040225	0.184967	7.34382	6.91621	0.0178434	0.274052
Nsun3	ENSMUSG00000050312	-0.263957	3.64792	6.84562	0.017863	0.274052
P2ry13	ENSMUSG00000036362	-0.276662	3.74899	6.84098	0.017896	0.274052
Wrap73	ENSMUSG00000029029	-0.136144	4.45748	6.83647	0.0179282	0.274052
2810468N07Rik	ENSMUSG00000091475	-0.283924	4.76366	6.94419	0.0179475	0.274052
Trpc7	ENSMUSG00000021541	0.668482	1.73027	6.9005	0.0179534	0.274052
Cdh11	ENSMUSG00000031673	0.152984	6.38551	6.8328	0.0179544	0.274052
Men1	ENSMUSG00000024947	0.135948	5.81854	6.83135	0.0179648	0.274052
Tpbgl	ENSMUSG00000096606	0.481828	1.90296	6.82498	0.0180105	0.274052
Fam92a	ENSMUSG00000028218	-0.139242	5.43682	6.82265	0.0180271	0.274052
Zfp276	ENSMUSG00000001065	-0.307317	3.23992	6.82253	0.018028	0.274052
Golgb1	ENSMUSG00000034243	0.164351	6.3945	6.81785	0.0180617	0.274052
Rims1	ENSMUSG00000041670	-0.13571	8.34289	6.81608	0.0180745	0.274052
Npbwr1	ENSMUSG00000033774	0.645784	0.593645	6.81483	0.0180835	0.274052
Ldlrap1	ENSMUSG00000037295	-0.336326	2.13595	6.81394	0.0180899	0.274052
Egr2	ENSMUSG00000037868	0.796171	4.00037	7.68319	0.0181321	0.274052
Kif22	ENSMUSG00000030677	-0.535179	1.29207	6.80723	0.0181384	0.274052
Gm7173	ENSMUSG00000073077	0.721078	-0.132741	6.80618	0.0181459	0.274052
Anxa2	ENSMUSG00000032231	0.318188	3.64973	6.81144	0.0181702	0.274052
Arc	ENSMUSG00000022602	0.681402	8.48815	7.8624	0.018181	0.274052
Mgat4c	ENSMUSG00000019888	0.341291	2.75327	6.79724	0.0182108	0.274052
Htr2c	ENSMUSG00000041380	0.754323	4.96718	7.77325	0.0182209	0.274052
Dlx1	ENSMUSG00000041911	-0.277307	3.29877	6.79523	0.0182254	0.274052
Gm45619	ENSMUSG00000110070	-0.647569	0.976839	6.79446	0.018231	0.274052
Cited4	ENSMUSG00000070803	-0.269326	2.7638	6.78737	0.0182827	0.274561
Nop58	ENSMUSG00000026020	0.141476	5.38311	6.78197	0.0183221	0.274773
Harbi1	ENSMUSG00000027243	-0.356205	2.53812	6.78057	0.0183325	0.274773
Zfp768	ENSMUSG00000047371	-0.276814	3.03413	6.77802	0.0183511	0.274786
Bbs7	ENSMUSG00000037325	-0.172171	4.40004	6.77263	0.0183907	0.274788
Tacr1	ENSMUSG00000030043	0.961091	2.40599	7.36435	0.018404	0.274788
Acox3	ENSMUSG00000029098	-0.211526	4.69539	6.77067	0.0184051	0.274788
Ptk2b	ENSMUSG00000059456	0.147165	8.91331	6.7683	0.0184225	0.274788
Leng1	ENSMUSG00000078813	-0.297531	2.50331	6.76407	0.0184537	0.274987
Usp46	ENSMUSG00000054814	0.12112	7.023	6.75937	0.0184884	0.275238
Tmem106c	ENSMUSG00000052369	-0.214428	4.67323	6.74682	0.0185815	0.275389
Hspa4l	ENSMUSG00000025757	0.174896	7.86581	6.79788	0.0186028	0.275389
0610040B10Rik	ENSMUSG00000089889	-0.574267	1.01924	6.73927	0.0186377	0.275389
Uri1	ENSMUSG00000030421	-0.13184	5.34377	6.7388	0.0186412	0.275389
Ncor2	ENSMUSG00000029478	0.137378	7.64975	6.7339	0.0186779	0.275389
Hrasls	ENSMUSG00000022525	-0.151873	5.06201	6.73311	0.0186838	0.275389
Jdp2	ENSMUSG00000034271	-0.210172	5.38591	6.73768	0.0187028	0.275389
Plp1	ENSMUSG00000031425	-0.286831	10.8954	7.34244	0.0187446	0.275389
Lamtor1	ENSMUSG00000030842	-0.11515	6.0394	6.7232	0.0187581	0.275389
Arrdc2	ENSMUSG00000002910	-0.410653	2.94769	6.74321	0.0187603	0.275389
	ENSMUSG00000120766	-0.616756	0.243941	6.72181	0.0187685	0.275389
Mgll	ENSMUSG00000033174	-0.113142	8.01623	6.72165	0.0187697	0.275389
Eif1a	ENSMUSG00000057561	0.145692	5.67568	6.71964	0.0187849	0.275389
Ddx49	ENSMUSG00000057788	-0.205947	3.83505	6.7194	0.0187867	0.275389
Arf3	ENSMUSG00000051853	0.103026	10.553	6.71841	0.0187941	0.275389
Fam189a1	ENSMUSG00000030518	0.138399	6.28941	6.71732	0.0188023	0.275389
	ENSMUSG00000124127	-0.710076	0.458812	6.71585	0.0188135	0.275389
Atl2	ENSMUSG00000059811	0.135513	6.13361	6.71454	0.0188233	0.275389
Ccnd2	ENSMUSG00000000184	0.212566	5.80474	6.76944	0.0188378	0.275389
Dubr	ENSMUSG00000022639	0.518344	2.97059	6.89549	0.0188646	0.275408
Xkr7	ENSMUSG00000042631	0.624598	1.70244	6.73635	0.0188766	0.275408
Enah	ENSMUSG00000022995	0.14082	7.20393	6.70442	0.0188999	0.275408
Surf4	ENSMUSG00000014867	0.116477	6.2346	6.70248	0.0189146	0.275408
Cldn11	ENSMUSG00000037625	-0.428342	7.40582	7.53325	0.0189344	0.275408
Cspg5	ENSMUSG00000032482	-0.101727	8.29795	6.69242	0.0189911	0.275408
Tmem268	ENSMUSG00000045917	-0.22494	3.95907	6.6895	0.0190134	0.275408
Cacybp	ENSMUSG00000014226	0.203941	6.42141	6.78874	0.0190204	0.275408
Elmo1	ENSMUSG00000041112	0.192779	6.81115	6.77468	0.019026	0.275408
Hmmr	ENSMUSG00000020330	-0.704366	0.238781	6.68622	0.0190384	0.275408
Idua	ENSMUSG00000033540	-0.393826	2.12614	6.68504	0.0190475	0.275408
Ndufb4	ENSMUSG00000022820	-0.135444	5.23259	6.68426	0.0190534	0.275408
	ENSMUSG00000116903	0.475828	0.990451	6.67791	0.0191021	0.275829
Grik4	ENSMUSG00000032017	0.217879	4.68878	6.6751	0.0191236	0.275829
Fars2	ENSMUSG00000021420	0.14132	4.56158	6.67347	0.0191362	0.275829
Svbp	ENSMUSG00000028643	-0.289698	2.82979	6.67073	0.0191573	0.275876
Lrrn2	ENSMUSG00000026443	0.176945	6.87341	6.70189	0.0191929	0.27613
Mettl4	ENSMUSG00000055660	0.175115	4.38737	6.66221	0.019223	0.276306
Dgat2	ENSMUSG00000030747	0.164785	5.84033	6.65853	0.0192515	0.276457
Zfp827	ENSMUSG00000071064	-0.147294	5.68507	6.65177	0.0193039	0.276904
Map1lc3a	ENSMUSG00000027602	-0.101348	7.22179	6.64989	0.0193185	0.276904
Bok	ENSMUSG00000026278	0.203043	5.14422	6.64386	0.0193654	0.277164
Shank3	ENSMUSG00000022623	0.108771	8.08906	6.64294	0.0193726	0.277164
Tmem28	ENSMUSG00000071719	0.214715	4.42233	6.63742	0.0194157	0.277168
Gm6627	ENSMUSG00000112550	-0.56363	0.469947	6.63659	0.0194222	0.277168
Nt5e	ENSMUSG00000032420	0.402676	2.61535	6.636	0.0194267	0.277168
Csmd3	ENSMUSG00000022311	0.26634	4.60093	6.68404	0.0194701	0.277384
Plekhg3	ENSMUSG00000052609	-0.357492	3.61022	6.69203	0.0194887	0.277384
Ptp4a2	ENSMUSG00000028788	0.123864	6.88136	6.62719	0.0194959	0.277384
Arrdc4	ENSMUSG00000042659	0.25786	2.92305	6.62448	0.0195171	0.277431
Rtkn	ENSMUSG00000034930	-0.191397	3.92507	6.61959	0.0195556	0.27766
Sntb1	ENSMUSG00000060429	0.491576	2.01906	6.61742	0.0195727	0.27766
Dnah9	ENSMUSG00000056752	0.597836	2.38819	6.74376	0.0195872	0.27766
Ndrg1	ENSMUSG00000005125	-0.280572	5.98452	6.95153	0.0196205	0.277876
Plat	ENSMUSG00000031538	0.165454	5.02035	6.60112	0.0197018	0.278772
Map2k1	ENSMUSG00000004936	0.157436	8.07814	6.60942	0.0197213	0.278792
Fam102b	ENSMUSG00000040339	0.38083	5.58833	7.13599	0.0197557	0.279022
Vasn	ENSMUSG00000039646	-0.232827	3.89594	6.58876	0.0198003	0.279134
Ss18l2	ENSMUSG00000032526	-0.180584	5.23881	6.58196	0.0198548	0.279134
Amotl1	ENSMUSG00000013076	0.282004	4.81437	6.69959	0.0198613	0.279134
Mag	ENSMUSG00000036634	-0.398286	7.24849	7.3408	0.0198687	0.279134
Hkdc1	ENSMUSG00000020080	-0.56628	4.28024	7.23119	0.0198843	0.279134
Ackr3	ENSMUSG00000044337	0.231913	3.57515	6.57674	0.0198967	0.279134
Tie1	ENSMUSG00000033191	-0.329331	2.58369	6.57574	0.0199047	0.279134
Sema3f	ENSMUSG00000034684	-0.229708	3.80606	6.57516	0.0199094	0.279134
Zswim6	ENSMUSG00000032846	0.301533	5.08489	6.78185	0.0199445	0.279134
4930453N24Rik	ENSMUSG00000059920	0.191554	4.58884	6.57079	0.0199446	0.279134
Mprip	ENSMUSG00000005417	0.121246	8.16303	6.55923	0.020038	0.279805
Tubb2a	ENSMUSG00000058672	0.133191	8.99344	6.5553	0.0200698	0.279805
Nat8l	ENSMUSG00000048142	-0.130401	9.24563	6.55313	0.0200875	0.279805
Zfp638	ENSMUSG00000030016	0.19566	6.29473	6.61515	0.0200931	0.279805
Eef2k	ENSMUSG00000035064	-0.199528	5.04283	6.55231	0.0200941	0.279805
Efcab1	ENSMUSG00000068617	0.475844	2.49537	6.57081	0.0201014	0.279805
Scaper	ENSMUSG00000034007	0.204949	4.92969	6.54867	0.0201237	0.279823
1700017B05Rik	ENSMUSG00000032300	0.284035	3.50547	6.54557	0.020149	0.279823
Trp53bp1	ENSMUSG00000043909	0.1729	6.35163	6.54694	0.0202154	0.279823
Akap6	ENSMUSG00000061603	0.148804	8.20655	6.53555	0.0202309	0.279823
Ntf3	ENSMUSG00000049107	0.811876	0.172648	6.53471	0.0202378	0.279823
Wwtr1	ENSMUSG00000027803	0.263317	4.11553	6.53415	0.0202424	0.279823
Pex10	ENSMUSG00000029047	-0.21634	3.87815	6.53247	0.0202562	0.279823
Tcaf1	ENSMUSG00000036667	0.143137	8.31726	6.52929	0.0202823	0.279823
Zfp521	ENSMUSG00000024420	0.466418	3.22317	6.69692	0.0202856	0.279823
Sh3yl1	ENSMUSG00000020669	-0.268353	2.78535	6.52763	0.0202959	0.279823
Socs5	ENSMUSG00000037104	0.109861	7.20499	6.5251	0.0203167	0.279823
Npy2r	ENSMUSG00000028004	0.715995	2.84242	6.97784	0.0203238	0.279823
Trim2	ENSMUSG00000027993	0.143438	8.40293	6.52103	0.0203503	0.279823
Mphosph10	ENSMUSG00000030521	0.212812	4.24089	6.52025	0.0203567	0.279823
Emc4	ENSMUSG00000027131	-0.108125	6.69694	6.51121	0.0204314	0.280587
Armc8	ENSMUSG00000032468	-0.173051	6.47624	6.5283	0.0204487	0.280587
Irf8	ENSMUSG00000041515	0.357221	2.29507	6.48575	0.0206435	0.282553
Cdca7	ENSMUSG00000055612	-0.632973	1.53118	6.50173	0.0206692	0.282553
Prelid3a	ENSMUSG00000024530	-0.158365	4.89009	6.4825	0.0206708	0.282553
Lman2	ENSMUSG00000021484	0.142468	6.5675	6.48163	0.0206781	0.282553
Celsr1	ENSMUSG00000016028	0.309477	3.06006	6.48098	0.0206835	0.282553
Elavl2	ENSMUSG00000008489	0.118985	6.58476	6.47795	0.0207091	0.282651
Tppp	ENSMUSG00000021573	-0.100039	9.51909	6.47372	0.0207447	0.282887
Zfp937	ENSMUSG00000060336	-0.418049	1.892	6.46923	0.0207826	0.28314
Zcchc14	ENSMUSG00000061410	0.112461	6.34983	6.46664	0.0208044	0.28314
Clspn	ENSMUSG00000042489	0.95478	1.80341	6.86542	0.0208183	0.28314
Klhl23	ENSMUSG00000042155	-0.161303	6.44198	6.45092	0.0209379	0.28382
Gtpbp6	ENSMUSG00000033434	-0.169189	5.14867	6.44863	0.0209574	0.28382
Rab3ip	ENSMUSG00000064181	0.171036	4.91833	6.44428	0.0209945	0.28382
Ntmt1	ENSMUSG00000026857	-0.181712	4.53758	6.44375	0.020999	0.28382
Cchcr1	ENSMUSG00000040312	-0.365993	1.68176	6.44266	0.0210084	0.28382
Fbrsl1	ENSMUSG00000043323	0.136805	5.41456	6.44119	0.0210209	0.28382
Cbr3	ENSMUSG00000022947	0.285983	3.65545	6.44107	0.021022	0.28382
Camk1d	ENSMUSG00000039145	0.127568	7.63669	6.44072	0.0210249	0.28382
	ENSMUSG00000141437	0.758036	0.254556	6.43967	0.0210339	0.28382
Actn1	ENSMUSG00000015143	0.216405	6.09137	6.53922	0.0211693	0.28495
Ppp4r4	ENSMUSG00000021209	0.195574	5.23027	6.42345	0.0211733	0.28495
	ENSMUSG00000120597	0.353639	1.96137	6.42311	0.0211763	0.28495
Borcs5	ENSMUSG00000042992	-0.203211	4.56552	6.42134	0.0211915	0.28495
Cfl2	ENSMUSG00000062929	-0.175738	6.09971	6.40696	0.0213657	0.286986
Tacc3	ENSMUSG00000037313	-0.429282	1.9124	6.39762	0.0213975	0.286986
Rnf122	ENSMUSG00000039328	-0.423477	2.21451	6.39747	0.0213988	0.286986
Rai1	ENSMUSG00000062115	0.144949	6.07565	6.39301	0.0214378	0.287259
Aspa	ENSMUSG00000020774	-0.356506	4.03701	6.52893	0.0215493	0.288503
Pdzrn4	ENSMUSG00000036218	0.335771	2.35161	6.3747	0.0215987	0.288705
Azin2	ENSMUSG00000028789	-0.161006	5.19953	6.37335	0.0216106	0.288705
Tro	ENSMUSG00000025272	0.155019	7.29048	6.37222	0.0216206	0.288705
	ENSMUSG00000125602	-2.5404	1.7141	7.29163	0.0216704	0.288989
Spag5	ENSMUSG00000002055	-0.404791	2.62206	6.36367	0.0216963	0.288989
Chn2	ENSMUSG00000004633	-0.247635	4.8764	6.40752	0.021698	0.288989
Srpk3	ENSMUSG00000002007	-0.506732	1.06565	6.35559	0.0217681	0.28955
Pnrc1	ENSMUSG00000040128	0.181558	4.88038	6.35293	0.0217918	0.28955
Kdm2b	ENSMUSG00000029475	0.182603	3.88675	6.35231	0.0217973	0.28955
Onecut2	ENSMUSG00000045991	0.481072	2.50083	6.37974	0.0218153	0.28955
D11Wsu47e	ENSMUSG00000041623	-0.346742	2.71944	6.33633	0.0219403	0.290751
Il12rb2	ENSMUSG00000018341	-0.747376	-0.0403058	6.33598	0.0219435	0.290751
Dnajb1	ENSMUSG00000005483	0.342373	6.41697	6.9	0.0219692	0.290842
Gorab	ENSMUSG00000040124	-0.20724	3.37797	6.32199	0.0220695	0.291382
Helq	ENSMUSG00000035266	-0.322828	2.81101	6.3154	0.0221292	0.291382
Lurap1	ENSMUSG00000028701	-0.207646	4.62935	6.31449	0.0221375	0.291382
Cdhr1	ENSMUSG00000021803	0.671147	4.69599	7.11173	0.0221471	0.291382
Mamdc2	ENSMUSG00000033207	0.401858	1.69879	6.31272	0.0221535	0.291382
Fndc5	ENSMUSG00000001334	-0.140159	6.08706	6.31034	0.0221752	0.291382
Pygb	ENSMUSG00000033059	0.149672	7.56408	6.31025	0.022176	0.291382
Rrnad1	ENSMUSG00000004896	-0.241991	3.35924	6.31013	0.0221771	0.291382
Chp1	ENSMUSG00000014077	-0.131971	7.52044	6.30954	0.0221825	0.291382
Zfp94	ENSMUSG00000074282	-0.274975	3.19341	6.30552	0.0222191	0.291382
Zbtb40	ENSMUSG00000060862	0.306286	3.91792	6.33962	0.0222212	0.291382
Tbc1d16	ENSMUSG00000039976	0.296372	5.9878	6.68439	0.0222443	0.291382
Clec18a	ENSMUSG00000033633	-0.381949	1.73928	6.29946	0.0222744	0.291382
Gm12988	ENSMUSG00000082743	-0.572101	0.30766	6.29945	0.0222745	0.291382
Parp6	ENSMUSG00000025237	-0.109264	6.48602	6.28783	0.022381	0.292527
Kmt2d	ENSMUSG00000048154	0.136905	6.53663	6.28011	0.0224521	0.292869
Kidins220	ENSMUSG00000036333	0.108091	8.185	6.27801	0.0224714	0.292869
Ogfod1	ENSMUSG00000033009	0.108755	7.13348	6.27765	0.0224747	0.292869
Anks1b	ENSMUSG00000058589	0.155644	8.25196	6.29342	0.0224951	0.292869
Fam102a	ENSMUSG00000039157	0.107705	6.59933	6.27469	0.0225021	0.292869
Baalc	ENSMUSG00000022296	-0.0971813	8.18067	6.26163	0.0226232	0.294197
Polr2a	ENSMUSG00000005198	0.126603	6.39873	6.25722	0.0226643	0.294299
Fbxl16	ENSMUSG00000025738	0.101604	9.82929	6.25669	0.0226692	0.294299
Cdh12	ENSMUSG00000040452	-0.292685	4.93545	6.42424	0.0226972	0.294415
Dip2c	ENSMUSG00000048264	0.142374	6.8622	6.25081	0.0227242	0.294439
Mchr1	ENSMUSG00000050164	0.232652	4.65174	6.25818	0.0227372	0.294439
Ube3a	ENSMUSG00000025326	0.133297	6.18805	6.24192	0.0228074	0.294721
Pld1	ENSMUSG00000027695	-0.23638	3.15671	6.24187	0.0228079	0.294721
Dalir	ENSMUSG00000099784	-0.475488	1.50616	6.23905	0.0228344	0.294721
Ndnf	ENSMUSG00000049001	0.286932	3.95292	6.24685	0.022928	0.294721
Top1	ENSMUSG00000070544	0.200654	6.46457	6.33363	0.0229412	0.294721
Pds5b	ENSMUSG00000034021	0.13127	6.85219	6.22652	0.0229526	0.294721
Bambi	ENSMUSG00000024232	0.426589	1.47285	6.22576	0.0229597	0.294721
Dlk1	ENSMUSG00000040856	2.79941	1.65026	7.12411	0.0229755	0.294721
Map3k14	ENSMUSG00000020941	0.474326	2.05072	6.22252	0.0229904	0.294721
Paqr5	ENSMUSG00000032278	-0.456243	1.9917	6.2185	0.0230285	0.294721
Mmd2	ENSMUSG00000039533	0.131114	7.2274	6.21848	0.0230287	0.294721
Las1l	ENSMUSG00000057421	0.148	5.58294	6.21808	0.0230325	0.294721
Slc4a4	ENSMUSG00000060961	0.149393	7.50493	6.21254	0.0230851	0.294721
AW495222	ENSMUSG00000087334	-0.598218	0.391888	6.21147	0.0230954	0.294721
Th	ENSMUSG00000000214	0.521563	0.570715	6.21088	0.023101	0.294721
Ccm2	ENSMUSG00000000378	0.196786	5.06141	6.20626	0.0231451	0.294721
	ENSMUSG00000124447	-0.458482	1.36159	6.20411	0.0231656	0.294721
Mcm3ap	ENSMUSG00000001150	0.125676	5.54795	6.20287	0.0231774	0.294721
Dnajc10	ENSMUSG00000027006	0.115381	6.55136	6.20241	0.0231818	0.294721
AI314180	ENSMUSG00000050812	0.11845	6.74228	6.20109	0.0231944	0.294721
Dok4	ENSMUSG00000040631	0.22591	3.73748	6.19958	0.0232089	0.294721
Pygo1	ENSMUSG00000034910	0.183141	5.46988	6.19926	0.023212	0.294721
Peli1	ENSMUSG00000020134	0.168255	5.22323	6.1976	0.0232279	0.294721
Skil	ENSMUSG00000027660	0.136841	6.46062	6.19741	0.0232297	0.294721
Zcchc12	ENSMUSG00000036699	0.652351	4.86627	6.97086	0.0232513	0.294721
Galnt17	ENSMUSG00000034040	0.277126	6.20656	6.54444	0.0232559	0.294721
Hsdl1	ENSMUSG00000034189	0.124299	5.58874	6.18921	0.0233085	0.295145
Adal	ENSMUSG00000027259	-0.214618	3.70033	6.18638	0.0233357	0.295247
Herc3	ENSMUSG00000029804	-0.156244	7.85224	6.19638	0.023408	0.295919
Tex2	ENSMUSG00000040548	0.102461	6.89142	6.1768	0.0234282	0.295932
Sptbn1	ENSMUSG00000020315	0.0983253	9.98961	6.16977	0.0234964	0.296117
Endod1	ENSMUSG00000037419	-0.122735	6.71727	6.1674	0.0235195	0.296117
Iws1	ENSMUSG00000024384	0.141791	5.06734	6.16712	0.0235222	0.296117
Stab2	ENSMUSG00000035459	-0.598638	0.503281	6.16618	0.0235313	0.296117
Tbc1d5	ENSMUSG00000023923	-0.138967	5.40077	6.16488	0.023544	0.296117
Nf1	ENSMUSG00000020716	0.113274	6.84242	6.16344	0.023558	0.296117
Orai2	ENSMUSG00000039747	0.33006	6.12583	6.63711	0.0236439	0.296331
Gm10754	ENSMUSG00000074776	0.81693	1.2183	6.26536	0.0236735	0.296331
Med13	ENSMUSG00000034297	0.119752	6.16733	6.14864	0.0237027	0.296331
Parn	ENSMUSG00000022685	-0.223676	4.16858	6.14548	0.0237337	0.296331
Get4	ENSMUSG00000025858	-0.138239	5.29941	6.14527	0.0237358	0.296331
1810055G02Rik	ENSMUSG00000035372	-0.175385	4.57146	6.14469	0.0237414	0.296331
Prrc2a	ENSMUSG00000024393	0.10189	8.64924	6.14193	0.0237686	0.296331
Nt5c1a	ENSMUSG00000054958	0.462604	1.69871	6.13985	0.0237891	0.296331
Gpc1	ENSMUSG00000034220	0.160751	6.39155	6.13934	0.0237941	0.296331
Fzd9	ENSMUSG00000049551	0.433582	2.41468	6.13723	0.0238149	0.296331
	ENSMUSG00000120183	-0.322257	2.4703	6.13398	0.023847	0.296331
mt-Nd2	ENSMUSG00000064345	0.169219	12.2457	6.30421	0.0238549	0.296331
Baiap3	ENSMUSG00000047507	1.59128	2.43295	6.94959	0.0238718	0.296331
Aldh3a2	ENSMUSG00000010025	-0.127839	5.17885	6.13126	0.0238739	0.296331
Hs6st3	ENSMUSG00000053465	-0.261159	3.84681	6.13115	0.023875	0.296331
Phf3	ENSMUSG00000048874	0.14388	6.34111	6.13039	0.0238825	0.296331
Gaa	ENSMUSG00000025579	0.200097	8.07827	6.29947	0.0239103	0.296438
Myo16	ENSMUSG00000039057	-0.189758	5.2941	6.11569	0.0240284	0.297663
Pllp	ENSMUSG00000031775	-0.385267	1.95938	6.11194	0.0240658	0.297887
Xpo1	ENSMUSG00000020290	0.287442	6.38328	6.50007	0.0241507	0.29854
S1pr1	ENSMUSG00000045092	0.117316	7.23742	6.10173	0.024168	0.29854
Tmem267	ENSMUSG00000074634	0.344529	3.20524	6.10313	0.0241766	0.29854
Sdc2	ENSMUSG00000022261	0.195648	5.5688	6.10876	0.0242412	0.299097
Gm28564	ENSMUSG00000099672	-0.583439	0.225102	6.08645	0.0243218	0.299464
Ston2	ENSMUSG00000020961	0.212149	4.62239	6.08368	0.0243498	0.299464
Kcnk12	ENSMUSG00000050138	-0.25759	3.45874	6.08272	0.0243595	0.299464
Sytl1	ENSMUSG00000028860	-0.455559	3.04564	6.19562	0.0243729	0.299464
Atp10a	ENSMUSG00000025324	-0.290839	3.38553	6.07976	0.0243895	0.299464
Xndc1	ENSMUSG00000099481	-0.32827	2.09826	6.07783	0.024409	0.299464
Gabrb3	ENSMUSG00000033676	0.119169	8.28032	6.07634	0.0244242	0.299464
Dlg3	ENSMUSG00000000881	0.104319	7.71024	6.07614	0.0244262	0.299464
Nbea	ENSMUSG00000027799	0.159	8.15525	6.09288	0.0245375	0.300589
Hectd1	ENSMUSG00000035247	0.108595	7.17984	6.06215	0.0245687	0.300634
Unc79	ENSMUSG00000021198	0.122224	6.1128	6.06103	0.0245802	0.300634
Rasd1	ENSMUSG00000049892	0.723526	3.85891	6.72956	0.0246408	0.300776
Myh10	ENSMUSG00000020900	0.147735	8.27156	6.05337	0.0246817	0.300776
Rapgef6	ENSMUSG00000037533	0.232065	4.74772	6.06853	0.0246915	0.300776
Isyna1	ENSMUSG00000019139	0.23332	4.7003	6.06678	0.0246939	0.300776
Gm20544	ENSMUSG00000092569	-0.461102	1.41557	6.0492	0.0247015	0.300776
Zbtb16	ENSMUSG00000066687	-0.306765	6.08779	6.45641	0.0247221	0.300776
Hmgn3	ENSMUSG00000066456	-0.205771	4.13556	6.0466	0.0247283	0.300776
Tnr	ENSMUSG00000015829	0.149392	7.61505	6.04214	0.0247741	0.301078
Timp2	ENSMUSG00000017466	0.233212	8.00918	6.34025	0.0248033	0.301078
Sh3tc2	ENSMUSG00000045629	-0.414238	1.83148	6.03851	0.0248116	0.301078
Fam118a	ENSMUSG00000022434	0.170884	4.49308	6.03623	0.0248352	0.301127
Pkn2	ENSMUSG00000004591	0.155958	4.73842	6.03284	0.0248704	0.301203
Kdm5b	ENSMUSG00000042207	0.113043	5.95617	6.03186	0.0248805	0.301203
Acot3	ENSMUSG00000021228	-0.498744	1.18622	6.02767	0.024924	0.301354
Firre	ENSMUSG00000085396	2.84103	2.58013	6.89682	0.0249558	0.301354
Gbp9	ENSMUSG00000029298	-0.519106	1.84481	6.02355	0.0249668	0.301354
Htr5a	ENSMUSG00000039106	-0.171068	4.69493	6.02313	0.0249712	0.301354
Nek10	ENSMUSG00000042567	0.670468	0.973375	6.01529	0.025053	0.301949
Bcl10	ENSMUSG00000028191	-0.177686	3.76012	6.01207	0.0250867	0.301949
C330011M18Rik	ENSMUSG00000056753	0.544222	0.78784	6.0106	0.025102	0.301949
Gabra5	ENSMUSG00000055078	0.420516	5.50195	6.56742	0.0251408	0.301949
Ptprt	ENSMUSG00000053141	0.155132	7.66807	6.02163	0.0251606	0.301949
Sc5d	ENSMUSG00000032018	0.15621	6.05211	6.00257	0.0251862	0.301949
Pnn	ENSMUSG00000020994	0.142152	5.74494	5.99802	0.0252341	0.301949
Usp43	ENSMUSG00000020905	-0.408455	1.72962	5.99699	0.025245	0.301949
Hap1	ENSMUSG00000006930	0.563031	6.31604	6.78649	0.0252499	0.301949
Psmg4	ENSMUSG00000071451	0.309943	2.7265	5.99244	0.025293	0.301949
Clstn1	ENSMUSG00000039953	-0.11249	10.6777	5.99146	0.0253034	0.301949
Galnt14	ENSMUSG00000024064	0.172998	4.20883	5.99012	0.0253175	0.301949
Ptgr1	ENSMUSG00000028378	0.622398	0.687584	5.98801	0.0253399	0.301949
Qdpr	ENSMUSG00000015806	-0.35102	5.53027	6.40837	0.0253607	0.301949
Ccnc	ENSMUSG00000028252	0.132579	4.97345	5.98461	0.0253759	0.301949
Osbpl8	ENSMUSG00000020189	0.196274	7.1268	6.1093	0.0253826	0.301949
Lor	ENSMUSG00000043165	0.422176	1.95211	5.98373	0.0253852	0.301949
Dnajc3	ENSMUSG00000022136	0.29468	6.3061	6.38383	0.0253987	0.301949
Rab3gap2	ENSMUSG00000039318	0.125905	6.15543	5.98127	0.0254113	0.301949
Afdn	ENSMUSG00000068036	0.133163	6.40346	5.98038	0.0254207	0.301949
Ppp1r3c	ENSMUSG00000067279	0.215269	5.5051	6.02576	0.0254316	0.301949
Yars2	ENSMUSG00000022792	-0.174733	4.04769	5.97706	0.0254561	0.302007
Gas2l1	ENSMUSG00000034201	0.149044	5.41928	5.9698	0.0255335	0.302352
Unc13c	ENSMUSG00000062151	0.405005	5.5985	6.51631	0.0255431	0.302352
Plppr1	ENSMUSG00000063446	0.348394	3.6175	6.03971	0.0255447	0.302352
Shpk	ENSMUSG00000005951	-0.341124	1.79102	5.96698	0.0255636	0.302352
Tbc1d10b	ENSMUSG00000042492	0.0986176	5.94964	5.96208	0.025616	0.30274
Nrxn3	ENSMUSG00000066392	0.168236	7.96431	6.01484	0.0256513	0.302925
Stk11ip	ENSMUSG00000026213	-0.148926	5.12673	5.94608	0.0257882	0.304117
Sstr2	ENSMUSG00000047904	0.232523	5.06969	5.98431	0.0257917	0.304117
AI854703	ENSMUSG00000053297	-0.151081	4.88662	5.93776	0.0258782	0.304845
Serpinh1	ENSMUSG00000070436	0.529434	4.44714	6.49979	0.0259271	0.304845
	ENSMUSG00000120522	-0.631681	2.07793	6.05652	0.025929	0.304845
Vps9d1	ENSMUSG00000001062	-0.154337	5.11144	5.93276	0.0259325	0.304845
Cdk16	ENSMUSG00000031065	-0.117901	8.45429	5.93034	0.0259588	0.304922
Ptges2	ENSMUSG00000026820	-0.116936	5.37647	5.92624	0.0260035	0.305077
Slc14a1	ENSMUSG00000059336	0.299512	2.90298	5.9255	0.0260116	0.305077
Idh3g	ENSMUSG00000002010	-0.134082	7.0851	5.921	0.0260607	0.305287
Htatip2	ENSMUSG00000039745	-0.216363	3.46279	5.92024	0.0260691	0.305287
Gm34220	ENSMUSG00000114045	-0.462473	1.20361	5.91107	0.0261696	0.306231
Coro7	ENSMUSG00000039637	0.156886	5.83198	5.90652	0.0262195	0.306583
Stard9	ENSMUSG00000033705	-0.289435	3.19676	5.89949	0.026297	0.306922
1700066M21Rik	ENSMUSG00000038323	-0.137031	5.07209	5.89932	0.0262989	0.306922
Asap1	ENSMUSG00000022377	-0.125276	7.77077	5.89848	0.0263082	0.306922
Cep112	ENSMUSG00000020728	0.466254	0.977731	5.89519	0.0263445	0.307114
Dnajc8	ENSMUSG00000054405	-0.116269	6.04099	5.89048	0.0263967	0.30734
Gm35040	ENSMUSG00000108616	-0.183194	5.68965	5.89476	0.0264037	0.30734
Yaf2	ENSMUSG00000022634	-0.093243	6.72507	5.886	0.0264464	0.307604
Gemin8	ENSMUSG00000040621	-0.262072	3.07258	5.88029	0.0265101	0.307969
Htr5b	ENSMUSG00000050534	0.970568	0.511724	5.9721	0.0265358	0.307969
Pus7	ENSMUSG00000057541	-0.196508	3.90024	5.87698	0.0265469	0.307969
Abl2	ENSMUSG00000026596	0.13377	6.40783	5.87602	0.0265577	0.307969
Lmo3	ENSMUSG00000030226	0.289977	6.85086	6.29991	0.0266106	0.308351
Jakmip2	ENSMUSG00000024502	0.1482	5.85109	5.86744	0.0266537	0.308619
Cck	ENSMUSG00000032532	-0.150261	8.27251	5.87946	0.0266977	0.308896
Fxyd7	ENSMUSG00000036578	-0.227665	6.32727	6.0447	0.0268072	0.309931
Ifit3	ENSMUSG00000074896	0.546925	1.26822	5.84578	0.0268979	0.310746
Arl14ep	ENSMUSG00000027122	0.152588	4.63719	5.844	0.026918	0.310746
Phex	ENSMUSG00000057457	1.23402	0.569764	6.12261	0.0269445	0.310819
Mvb12b	ENSMUSG00000038740	-0.10967	7.24064	5.8364	0.0270045	0.311218
Rhoq	ENSMUSG00000024143	0.147473	5.25231	5.83142	0.0270612	0.311218
Chpf	ENSMUSG00000032997	0.114562	6.3042	5.83096	0.0270664	0.311218
Fndc3b	ENSMUSG00000039286	0.290594	4.35472	5.91477	0.0270918	0.311218
Cetn3	ENSMUSG00000021537	-0.198647	5.00335	5.82834	0.0270963	0.311218
Ptges	ENSMUSG00000050737	-0.345046	2.23959	5.82693	0.0271124	0.311218
Gpc6	ENSMUSG00000058571	0.246852	2.85392	5.82624	0.0271204	0.311218
Gap43	ENSMUSG00000047261	0.331136	7.62955	6.37125	0.0271732	0.31138
Fam196a	ENSMUSG00000073805	0.398424	2.37917	5.81982	0.0271939	0.31138
C2cd2l	ENSMUSG00000032120	0.130974	7.15056	5.81552	0.0272432	0.31138
Cacng8	ENSMUSG00000053395	0.236838	5.38453	5.90781	0.0272529	0.31138
Usp27x	ENSMUSG00000046269	0.217028	4.24964	5.81453	0.0272547	0.31138
Hpcal1	ENSMUSG00000071379	0.261727	5.43418	5.98344	0.0272556	0.31138
Pde8b	ENSMUSG00000021684	-0.10586	6.37385	5.80047	0.027417	0.312133
Sorcs3	ENSMUSG00000063434	0.182755	5.51757	5.80025	0.0274196	0.312133
Tekt5	ENSMUSG00000039179	0.258452	2.87914	5.80008	0.0274215	0.312133
Ech1	ENSMUSG00000053898	-0.273785	5.02551	5.92802	0.0275127	0.312133
Plxdc1	ENSMUSG00000017417	-0.183188	5.70373	5.79895	0.0275246	0.312133
Pla2g7	ENSMUSG00000023913	-0.182398	6.56056	5.85823	0.0275272	0.312133
Lrpprc	ENSMUSG00000024120	0.122859	6.05502	5.79063	0.0275312	0.312133
Bach2	ENSMUSG00000040270	-0.242692	3.56266	5.79045	0.0275333	0.312133
Ppp1r14c	ENSMUSG00000040653	0.180133	3.70648	5.79028	0.0275352	0.312133
Kcnip1	ENSMUSG00000053519	-0.197468	4.6644	5.79021	0.0275361	0.312133
Rpn2	ENSMUSG00000027642	0.114978	6.66821	5.78902	0.02755	0.312133
Il17d	ENSMUSG00000050222	-0.187669	3.9514	5.78759	0.0275666	0.312133
A730017C20Rik	ENSMUSG00000050875	-0.226765	4.25254	5.78605	0.0275846	0.312133
Nipal3	ENSMUSG00000028803	0.186113	6.68306	5.86153	0.0276516	0.312586
Crabp1	ENSMUSG00000032291	0.960152	0.0969085	5.80335	0.0276652	0.312586
Hspa2	ENSMUSG00000059970	0.180169	5.15081	5.77712	0.027689	0.312626
Rtf2	ENSMUSG00000027502	-0.131962	6.16691	5.77007	0.0277716	0.312966
Ripor2	ENSMUSG00000036006	0.251867	5.69032	5.94896	0.0277748	0.312966
Fign	ENSMUSG00000075324	0.600346	1.58124	5.7907	0.0277799	0.312966
Mc4r	ENSMUSG00000047259	0.623641	1.44817	5.78202	0.0278727	0.313781
Rab24	ENSMUSG00000034789	-0.281616	3.07412	5.75756	0.0279191	0.314075
Exosc8	ENSMUSG00000027752	-0.215173	3.21244	5.75582	0.0279398	0.314078
	ENSMUSG00000121513	0.145087	6.29941	5.75315	0.0279714	0.314203
Pde5a	ENSMUSG00000053965	-0.235547	2.97062	5.75144	0.0279916	0.314203
Wfikkn2	ENSMUSG00000044177	0.583861	1.40639	5.74718	0.0280422	0.314542
Itpr3	ENSMUSG00000042644	-0.320548	2.40041	5.745	0.0280681	0.314604
Maob	ENSMUSG00000040147	0.189229	4.30467	5.74008	0.0281267	0.314856
Actr8	ENSMUSG00000015971	-0.132356	5.60459	5.73968	0.0281314	0.314856
Atcayos	ENSMUSG00000085779	-0.899962	-0.087107	5.73442	0.0281943	0.315008
Epop	ENSMUSG00000043439	-0.184581	6.01861	5.76981	0.0282034	0.315008
	ENSMUSG00000119926	0.641354	0.215071	5.73341	0.0282063	0.315008
Lrrk2	ENSMUSG00000036273	0.205479	6.07746	5.82264	0.0283017	0.315659
Cog6	ENSMUSG00000027742	0.165158	5.5362	5.7226	0.028336	0.315659
S1pr5	ENSMUSG00000045087	-0.329383	3.62529	5.76961	0.0283403	0.315659
Pecr	ENSMUSG00000026189	-0.445508	1.65748	5.72173	0.0283465	0.315659
Ptbp3	ENSMUSG00000028382	0.153167	4.74294	5.71879	0.0283819	0.315776
Pnkd	ENSMUSG00000026179	0.0991272	7.51311	5.71746	0.0283979	0.315776
Snrpa	ENSMUSG00000061479	0.143969	5.28798	5.71359	0.0284446	0.316008
Slc9a3r2	ENSMUSG00000002504	-0.198069	5.13968	5.71233	0.0284598	0.316008
2900052L18Rik	ENSMUSG00000043993	-0.605705	0.591855	5.70506	0.0285479	0.316614
Bmp6	ENSMUSG00000039004	0.305662	3.5046	5.71077	0.0285554	0.316614
Plxnb3	ENSMUSG00000031385	-0.328013	3.80903	5.77356	0.0286232	0.316855
Gm48653	ENSMUSG00000113425	-0.726478	-0.257851	5.69694	0.0286466	0.316855
Kcnj4	ENSMUSG00000044216	0.151662	6.93159	5.6981	0.0286961	0.316855
Il12a	ENSMUSG00000027776	-0.402457	2.13166	5.69264	0.028699	0.316855
Cct5	ENSMUSG00000022234	0.124194	7.48083	5.69032	0.0287273	0.316855
Ehmt2	ENSMUSG00000013787	0.0973447	7.47589	5.68806	0.028755	0.316855
Kirrel	ENSMUSG00000041734	0.285393	2.50895	5.68744	0.0287625	0.316855
Trio	ENSMUSG00000022263	0.117469	7.61953	5.68716	0.028766	0.316855
Ankrd44	ENSMUSG00000052331	-0.217397	3.28202	5.68209	0.0288281	0.316855
Arfgap1	ENSMUSG00000027575	-0.130124	6.51552	5.68175	0.0288323	0.316855
Gnl2	ENSMUSG00000028869	-0.171038	5.31835	5.6807	0.0288451	0.316855
Tmem241	ENSMUSG00000049411	-0.30688	2.27653	5.68064	0.0288459	0.316855
Ncam2	ENSMUSG00000022762	0.166115	6.70129	5.70636	0.0288804	0.316855
Ap4s1	ENSMUSG00000020955	-0.138691	4.66056	5.67762	0.028883	0.316855
Syt9	ENSMUSG00000062542	0.399062	2.88199	5.70441	0.0288853	0.316855
1810059H22Rik	ENSMUSG00000108207	-0.685628	-0.162052	5.67443	0.0289221	0.316897
Gstz1	ENSMUSG00000021033	-0.17672	4.78527	5.67234	0.0289479	0.316897
P2rx4	ENSMUSG00000029470	-0.214346	3.654	5.67211	0.0289508	0.316897
Ccdc82	ENSMUSG00000079084	-0.186687	4.15172	5.66775	0.0290046	0.316919
Zfp68	ENSMUSG00000058291	0.156487	4.85499	5.66654	0.0290195	0.316919
Glt8d2	ENSMUSG00000020251	-0.208547	4.08807	5.66581	0.0290285	0.316919
Cdyl	ENSMUSG00000059288	-0.225789	3.25972	5.66529	0.029035	0.316919
Acp2	ENSMUSG00000002103	-0.136498	5.98111	5.65955	0.029106	0.317197
Echs1	ENSMUSG00000025465	-0.126723	5.56172	5.65742	0.0291325	0.317197
Gm6277	ENSMUSG00000097440	-0.297285	2.45986	5.65665	0.0291421	0.317197
N4bp1	ENSMUSG00000031652	0.149065	5.8461	5.65644	0.0291447	0.317197
Jak2	ENSMUSG00000024789	0.18027	5.60699	5.65494	0.0291633	0.317197
Ilf2	ENSMUSG00000001016	-0.114771	6.13041	5.65006	0.029224	0.317604
Gm27002	ENSMUSG00000097967	0.634348	0.423117	5.64497	0.0292875	0.317604
Armcx2	ENSMUSG00000033436	0.115355	6.406	5.64493	0.029288	0.317604
Sorbs2os	ENSMUSG00000085440	-1.20605	0.26856	5.83258	0.029311	0.317604
Zadh2	ENSMUSG00000049090	-0.142277	5.06134	5.64169	0.0293285	0.317604
Plppr5	ENSMUSG00000033342	0.146597	5.8376	5.64014	0.0293479	0.317604
Akap17b	ENSMUSG00000059708	0.2335	4.03065	5.63919	0.0293597	0.317604
Tmtc3	ENSMUSG00000036676	0.218255	4.0742	5.63874	0.0293654	0.317604
Acacb	ENSMUSG00000042010	-0.442005	1.66744	5.63312	0.0294359	0.317887
Agfg2	ENSMUSG00000029722	0.154863	5.14387	5.63098	0.0294628	0.317887
Stra6	ENSMUSG00000032327	0.731954	2.60805	5.98958	0.0294787	0.317887
Shisa9	ENSMUSG00000022494	0.195743	5.62569	5.65686	0.0294804	0.317887
Capn3	ENSMUSG00000079110	0.698282	-0.24073	5.62142	0.0295832	0.317887
Mfap1a	ENSMUSG00000068479	0.195598	4.29794	5.62087	0.0295903	0.317887
Rprm	ENSMUSG00000075334	0.18623	5.53745	5.62412	0.0296145	0.317887
Apol8	ENSMUSG00000056656	-0.258787	3.08649	5.61891	0.029615	0.317887
Purg	ENSMUSG00000049184	0.207064	4.34377	5.61486	0.0296663	0.317887
A930007I19Rik	ENSMUSG00000097855	-0.525299	0.371721	5.61429	0.0296736	0.317887
Gm29674	ENSMUSG00000112466	-0.56083	1.95388	5.65499	0.0297098	0.317887
A830012C17Rik	ENSMUSG00000085996	0.802906	0.952375	5.68392	0.0297191	0.317887
Evi2a	ENSMUSG00000078771	-0.276359	3.80504	5.61606	0.0297231	0.317887
Ncaph	ENSMUSG00000034906	-0.929959	0.140769	5.63367	0.0297278	0.317887
Cidea	ENSMUSG00000024526	0.637941	1.24547	5.6247	0.0297286	0.317887
Cwc22	ENSMUSG00000027014	-1.64965	6.06678	6.38021	0.0297317	0.317887
Cep350	ENSMUSG00000033671	0.171577	5.56051	5.60857	0.0297461	0.317887
Tnik	ENSMUSG00000027692	0.147395	7.23408	5.60771	0.0297626	0.317887
Ccz1	ENSMUSG00000029617	-0.136999	5.09011	5.60449	0.029798	0.318045
Dok3	ENSMUSG00000035711	0.343688	1.62386	5.59954	0.0298612	0.318309
Akr1c18	ENSMUSG00000021214	-0.625996	1.31035	5.61401	0.0298641	0.318309
Trip12	ENSMUSG00000026219	0.111681	7.28906	5.59625	0.0299032	0.318507
Gm13835	ENSMUSG00000086922	-0.78225	-0.217317	5.59393	0.0299329	0.318552
Dda1	ENSMUSG00000074247	0.12938	5.86498	5.59269	0.0299488	0.318552
Gpd1	ENSMUSG00000023019	-0.191772	5.72969	5.61876	0.0299705	0.318563
Lrrc24	ENSMUSG00000033707	-0.229653	2.938	5.58895	0.0299967	0.318622
Reep2	ENSMUSG00000038555	-0.106499	6.85705	5.58568	0.0300388	0.318807
Bcl9l	ENSMUSG00000063382	0.130344	5.38965	5.58428	0.0300569	0.318807
Susd6	ENSMUSG00000021133	0.167039	5.88474	5.58234	0.0300817	0.318807
Wbp1l	ENSMUSG00000047731	-0.119928	5.35071	5.57898	0.030125	0.318807
Casd1	ENSMUSG00000015189	0.106781	6.35146	5.57645	0.0301577	0.318807
Calb2	ENSMUSG00000003657	0.533792	3.67584	5.96774	0.030161	0.318807
Cyba	ENSMUSG00000006519	-0.309589	2.0841	5.57519	0.0301739	0.318807
Adamts15	ENSMUSG00000033453	-0.29397	2.57886	5.57393	0.0301903	0.318807
Dph7	ENSMUSG00000026975	-0.244073	4.80958	5.63162	0.0302002	0.318807
Hmgn1	ENSMUSG00000040681	0.213283	5.70464	5.64831	0.0302309	0.318812
Cited2	ENSMUSG00000039910	0.140222	5.13476	5.56994	0.030242	0.318812
Scg2	ENSMUSG00000050711	0.366264	7.95837	6.13892	0.030377	0.319815
Lrpap1	ENSMUSG00000029103	0.123089	7.52659	5.55942	0.0303786	0.319815
Fbxo34	ENSMUSG00000037536	-0.172869	6.40724	5.59333	0.030402	0.319843
Cdc42ep2	ENSMUSG00000045664	-0.309293	3.72302	5.59186	0.0304323	0.319944
Chst15	ENSMUSG00000030930	0.192561	5.33501	5.55788	0.0304647	0.320066
Mpc1	ENSMUSG00000023861	-0.234463	3.43664	5.54699	0.030541	0.320575
Cotl1	ENSMUSG00000031827	0.175826	5.84786	5.55926	0.0305694	0.320575
Prmt8	ENSMUSG00000030350	-0.12208	6.48775	5.54359	0.0305855	0.320575
	ENSMUSG00000117924	-0.216664	4.34798	5.5399	0.0306339	0.320575
Prr16	ENSMUSG00000073565	-0.291046	3.20167	5.53975	0.030636	0.320575
Cyfip2	ENSMUSG00000020340	0.111588	10.1327	5.53888	0.0306474	0.320575
Tmem131	ENSMUSG00000026116	0.110543	6.20285	5.53591	0.0306865	0.320575
Gm9954	ENSMUSG00000104868	-0.283179	3.45896	5.53509	0.0306973	0.320575
Alkbh7	ENSMUSG00000002661	-0.167669	3.73684	5.53354	0.0307177	0.320575
Scube3	ENSMUSG00000038677	0.647555	2.18769	5.69908	0.030721	0.320575
Zfp239	ENSMUSG00000042097	-0.154944	4.58299	5.52757	0.0307966	0.321147
Tunar	ENSMUSG00000097929	0.265442	3.64132	5.51425	0.0309734	0.322687
Lypd1	ENSMUSG00000026344	0.38846	4.91004	5.89608	0.0309861	0.322687
Card6	ENSMUSG00000041849	0.422918	1.30268	5.50963	0.031035	0.322977
Elmod3	ENSMUSG00000056698	-0.242689	4.0107	5.50576	0.0310866	0.323165
Snx13	ENSMUSG00000020590	0.123693	6.66543	5.50487	0.0310986	0.323165
Gjb2	ENSMUSG00000046352	0.429811	2.94739	5.58059	0.0311159	0.323165
Garnl3	ENSMUSG00000038860	-0.141461	6.40913	5.49227	0.0312677	0.324523
Clip1	ENSMUSG00000049550	0.130501	6.93057	5.48755	0.0313312	0.324791
Gls2	ENSMUSG00000044005	-0.197822	4.5158	5.48722	0.0313356	0.324791
Fam196b	ENSMUSG00000069911	0.585938	0.817809	5.48353	0.0313854	0.325089
Kantr	ENSMUSG00000087403	0.143532	5.49095	5.47969	0.0314374	0.325336
Inhbb	ENSMUSG00000037035	0.277201	2.98184	5.47866	0.0314515	0.325336
Wdr78	ENSMUSG00000035126	0.301603	2.97387	5.47189	0.0315433	0.326068
Dtx4	ENSMUSG00000039982	-0.143094	5.55659	5.463	0.0316645	0.327101
Hivep3	ENSMUSG00000028634	0.142271	6.23206	5.4595	0.0317123	0.327139
Adam33	ENSMUSG00000027318	-0.583607	0.955656	5.45921	0.0317162	0.327139
Coa7	ENSMUSG00000048351	-0.16584	4.26188	5.45807	0.0317318	0.327139
Tmem97	ENSMUSG00000037278	-0.211175	3.71605	5.45491	0.0317751	0.32729
Jade2	ENSMUSG00000020387	0.159877	6.16313	5.45411	0.0318115	0.32729
Ptch1	ENSMUSG00000021466	0.222896	5.88032	5.5814	0.0318237	0.32729
Ramp3	ENSMUSG00000041046	-0.268656	3.30423	5.4498	0.0318453	0.32729
Spp1	ENSMUSG00000029304	0.921489	2.30054	5.87566	0.0318677	0.32729
Slc26a7	ENSMUSG00000040569	0.625346	2.0455	5.56635	0.0318738	0.32729
Dnaja1	ENSMUSG00000028410	0.192508	8.3597	5.59856	0.0319379	0.327403
Mknk2	ENSMUSG00000020190	0.127508	5.21352	5.44189	0.0319542	0.327403
Tesc	ENSMUSG00000029359	0.180505	5.55027	5.44062	0.0319763	0.327403
Ndufaf3	ENSMUSG00000070283	-0.153314	5.03707	5.44027	0.0319765	0.327403
Strn4	ENSMUSG00000030374	-0.118275	7.83825	5.43923	0.031991	0.327403
Cntnap5b	ENSMUSG00000067028	0.301094	3.37537	5.43435	0.0320584	0.327704
Nxt2	ENSMUSG00000042271	-0.129888	5.24297	5.43209	0.0320898	0.327704
Adprhl2	ENSMUSG00000042558	-0.159203	4.2936	5.43017	0.0321164	0.327704
Myl6b	ENSMUSG00000039824	-0.206978	3.93969	5.42886	0.0321345	0.327704
Ankrd63	ENSMUSG00000078137	0.645248	5.20697	6.07927	0.0321558	0.327704
Pcdhac1	ENSMUSG00000103255	-0.313359	2.20958	5.42578	0.0321774	0.327704
Kcne1l	ENSMUSG00000090122	0.433726	1.69297	5.42541	0.0321825	0.327704
Mink1	ENSMUSG00000020827	0.102961	8.11319	5.42427	0.0321984	0.327704
Derl1	ENSMUSG00000022365	0.104938	6.05429	5.42332	0.0322116	0.327704
Polr1a	ENSMUSG00000049553	0.164025	5.03173	5.41625	0.0323102	0.328491
Mgst1	ENSMUSG00000008540	0.466612	2.63032	5.47653	0.0323564	0.328744
Cadm1	ENSMUSG00000032076	0.143726	7.29248	5.40887	0.0324135	0.329107
Rilpl2	ENSMUSG00000029401	0.203616	3.53075	5.40591	0.0324551	0.329313
Tanc1	ENSMUSG00000035168	0.469244	5.45324	5.94871	0.0324982	0.329533
Tubg2	ENSMUSG00000045007	-0.19578	5.29727	5.41343	0.0325298	0.329595
Ncs1	ENSMUSG00000062661	0.083963	8.61808	5.39937	0.0325471	0.329595
Gm47289	ENSMUSG00000074029	-0.716729	0.0488047	5.39501	0.0326086	0.329687
2010111I01Rik	ENSMUSG00000021458	-0.314159	3.41121	5.40835	0.0326145	0.329687
Sugp1	ENSMUSG00000011306	-0.128643	5.41127	5.39321	0.032634	0.329687
Nop10	ENSMUSG00000027133	-0.129052	5.16137	5.39214	0.0326492	0.329687
Api5	ENSMUSG00000027193	0.112615	6.12575	5.39116	0.032663	0.329687
Maged1	ENSMUSG00000025151	0.0906783	8.76522	5.38662	0.0327273	0.329932
Mab21l1	ENSMUSG00000056947	0.803526	-0.0582576	5.38629	0.0327321	0.329932
Gm6180	ENSMUSG00000053038	-0.331168	2.10215	5.38362	0.03277	0.329932
Uqcc2	ENSMUSG00000024208	-0.202939	3.45741	5.38342	0.0327728	0.329932
Cep85	ENSMUSG00000037443	-0.188629	3.70897	5.3778	0.0328527	0.330359
Usp9x	ENSMUSG00000031010	0.156192	7.51659	5.40642	0.0328722	0.330359
Nupr1	ENSMUSG00000030717	0.346635	2.48064	5.37592	0.0328795	0.330359
Nxf7	ENSMUSG00000031410	-0.466222	0.790539	5.37115	0.0329476	0.330827
Macf1	ENSMUSG00000028649	0.162977	8.08184	5.42388	0.033034	0.331403
Ace	ENSMUSG00000020681	0.628776	4.12239	5.90142	0.0330765	0.331403
Lrp1b	ENSMUSG00000049252	0.131106	5.33568	5.36192	0.0330798	0.331403
Mrpl2	ENSMUSG00000002767	-0.156235	4.93989	5.36	0.0331073	0.331403
Sos2	ENSMUSG00000034801	0.148623	5.14743	5.35965	0.0331124	0.331403
Ints8	ENSMUSG00000040738	0.229878	4.50911	5.36999	0.033166	0.331596
Vsig10	ENSMUSG00000066894	-0.50072	1.21891	5.35532	0.0331747	0.331596
Ubxn2b	ENSMUSG00000028243	0.136533	5.97888	5.34877	0.0332692	0.332325
Perp	ENSMUSG00000019851	0.412759	2.56442	5.35845	0.0332978	0.332375
Dcst1	ENSMUSG00000042672	-0.336899	1.94074	5.34442	0.0333321	0.332375
Xkr8	ENSMUSG00000037752	0.289367	2.21504	5.34396	0.0333387	0.332375
Pgpep1	ENSMUSG00000056204	0.245552	3.49933	5.34232	0.0333625	0.332396
Prom1	ENSMUSG00000029086	-0.272293	4.08998	5.36567	0.0334709	0.332959
Zfp821	ENSMUSG00000031728	-0.177925	4.53325	5.33258	0.0335041	0.332959
Fgfbp3	ENSMUSG00000047632	-0.347894	2.05501	5.33233	0.0335077	0.332959
Slc5a7	ENSMUSG00000023945	1.28015	2.08115	5.883	0.0335291	0.332959
Tcf19	ENSMUSG00000050410	-0.338558	2.67849	5.33013	0.0335398	0.332959
Olfr287	ENSMUSG00000090129	-0.584976	0.72084	5.32912	0.0335545	0.332959
Pdpn	ENSMUSG00000028583	0.223789	3.32053	5.32806	0.03357	0.332959
Sdk2	ENSMUSG00000041592	0.198267	5.25185	5.33906	0.0336058	0.333036
Narf	ENSMUSG00000000056	-0.112274	6.04993	5.32316	0.0336416	0.333036
Malt1	ENSMUSG00000032688	-0.444938	2.07493	5.32183	0.0336611	0.333036
Fgf22	ENSMUSG00000020327	-0.403276	1.59895	5.31987	0.0336899	0.333036
Ccnk	ENSMUSG00000021258	0.165116	4.52579	5.31965	0.033693	0.333036
Git1	ENSMUSG00000011877	0.0907302	8.5509	5.31867	0.0337074	0.333036
Vars2	ENSMUSG00000038838	-0.231343	4.20273	5.31576	0.0337501	0.33322
Cnp	ENSMUSG00000006782	-0.375992	8.2227	5.87058	0.0337693	0.33322
Smim8	ENSMUSG00000028295	-0.265361	3.46214	5.31216	0.0338031	0.333341
Nmbr	ENSMUSG00000019865	1.31237	0.787817	5.66084	0.0338923	0.333794
Nelfb	ENSMUSG00000013465	-0.12921	5.55853	5.3061	0.0338923	0.333794
Fgd6	ENSMUSG00000020021	0.198571	3.89548	5.30047	0.0339756	0.334254
Ddo	ENSMUSG00000063428	0.334322	2.51411	5.30001	0.0339823	0.334254
Uso1	ENSMUSG00000029407	0.100282	6.39953	5.29476	0.0340603	0.334489
Hadh	ENSMUSG00000027984	-0.169558	4.6341	5.29346	0.0340795	0.334489
	ENSMUSG00000124591	-0.695236	-0.18454	5.29097	0.0341165	0.334489
Fras1	ENSMUSG00000034687	0.582949	4.27156	5.80336	0.0341487	0.334489
Gm10010	ENSMUSG00000056771	-0.150634	4.84177	5.28606	0.0341897	0.334489
Zfp36l1	ENSMUSG00000021127	0.261356	4.44617	5.34344	0.0341992	0.334489
Slfn2	ENSMUSG00000072620	0.595775	1.08432	5.28423	0.034217	0.334489
Tmem145	ENSMUSG00000043843	-0.358543	5.18918	5.63029	0.0342314	0.334489
Klf10	ENSMUSG00000037465	0.299121	4.91972	5.48026	0.0342406	0.334489
Mdk	ENSMUSG00000027239	0.29309	3.11341	5.2823	0.0342457	0.334489
Fam107a	ENSMUSG00000021750	0.212713	8.45219	5.50735	0.0342829	0.334489
Sox17	ENSMUSG00000025902	-0.405378	1.92168	5.27946	0.0342882	0.334489
Gm19531	ENSMUSG00000111348	0.619158	0.167127	5.27946	0.0342882	0.334489
Cenpx	ENSMUSG00000025144	-0.250786	3.1103	5.27785	0.0343123	0.334513
Neu4	ENSMUSG00000034000	-0.228819	3.31698	5.27402	0.0343697	0.334623
Kcna5	ENSMUSG00000045534	1.08591	2.00056	5.73511	0.0343744	0.334623
Cmbl	ENSMUSG00000022235	0.300874	3.25965	5.27276	0.0343887	0.334623
Thoc2	ENSMUSG00000037475	0.170248	5.20942	5.26987	0.0344321	0.334833
Zfp330	ENSMUSG00000031711	-0.151693	4.6701	5.2673	0.0344706	0.334981
	ENSMUSG00000120442	-0.460932	1.68022	5.26597	0.0344907	0.334981
Srd5a1	ENSMUSG00000021594	-0.310108	2.78836	5.26297	0.034536	0.335178
Mapk9	ENSMUSG00000020366	-0.0932873	7.89372	5.26087	0.0345676	0.335178
	ENSMUSG00000121226	0.269113	2.87237	5.2603	0.0345762	0.335178
Ace2	ENSMUSG00000015405	-0.413182	1.08427	5.25672	0.0346303	0.335492
Chn1os3	ENSMUSG00000086544	-0.596913	0.304911	5.25474	0.0346603	0.335499
Npas2	ENSMUSG00000026077	0.171992	5.42346	5.25264	0.0346922	0.335499
Ahcy	ENSMUSG00000027597	-0.247118	3.99638	5.25159	0.0347081	0.335499
Ret	ENSMUSG00000030110	0.41006	2.55983	5.26106	0.0347373	0.335499
Mrps12	ENSMUSG00000045948	-0.175442	4.92029	5.2495	0.0347398	0.335499
Eif4g1	ENSMUSG00000045983	0.0979276	8.14681	5.24448	0.0348161	0.336026
Pprc1	ENSMUSG00000055491	0.194575	4.2684	5.24235	0.0348485	0.336099
Trmt10c	ENSMUSG00000044763	0.193601	3.71624	5.24112	0.0348673	0.336099
C330013E15Rik	ENSMUSG00000097093	-0.320446	2.20985	5.23006	0.0350364	0.337518
Ecel1	ENSMUSG00000026247	1.39257	2.3032	5.81585	0.0350869	0.337706
Erc1	ENSMUSG00000030172	0.141308	5.42807	5.22559	0.035105	0.337706
Cds1	ENSMUSG00000029330	-0.185307	7.11195	5.32677	0.03514	0.337706
Camk2n2	ENSMUSG00000051146	-0.141366	6.48886	5.22151	0.0351678	0.337706
AI464131	ENSMUSG00000046312	0.143337	5.03091	5.21977	0.0351945	0.337706
Dedd	ENSMUSG00000013973	0.708133	0.0338109	5.21905	0.0352057	0.337706
Pgam2	ENSMUSG00000020475	0.377709	2.42668	5.21882	0.0352092	0.337706
4933412O06Rik	ENSMUSG00000113960	0.325734	3.33137	5.23571	0.0352534	0.337777
Epb41l2	ENSMUSG00000019978	-0.112191	6.75246	5.21195	0.0353154	0.337777
Blvra	ENSMUSG00000001999	-0.180149	4.1713	5.21098	0.0353304	0.337777
Pcdha5	ENSMUSG00000103092	-0.317278	2.3969	5.21004	0.0353449	0.337777
Ankfn1	ENSMUSG00000047773	0.957648	0.974289	5.40063	0.0353772	0.337777
Kdelc2	ENSMUSG00000034487	-0.234464	2.7484	5.20754	0.0353837	0.337777
Hist3h2ba	ENSMUSG00000056895	-0.191903	4.08311	5.20743	0.0353854	0.337777
Ephb6	ENSMUSG00000029869	-0.16566	7.06911	5.25589	0.0354214	0.337777
Fbxo8	ENSMUSG00000038206	-0.148495	4.32347	5.20486	0.0354253	0.337777
Snrpc	ENSMUSG00000024217	-0.140652	4.56758	5.20233	0.0354646	0.337777
Pbx3	ENSMUSG00000038718	0.656526	3.49529	5.65271	0.0354739	0.337777
Ephb3	ENSMUSG00000005958	-0.188388	4.84832	5.20138	0.0354794	0.337777
Coa4	ENSMUSG00000044881	-0.314411	2.6326	5.19853	0.0355238	0.337811
Nipbl	ENSMUSG00000022141	0.148199	5.56241	5.1963	0.0355584	0.337811
Stk32b	ENSMUSG00000029123	0.632834	0.651305	5.19434	0.0355891	0.337811
Zkscan17	ENSMUSG00000020472	-0.215954	3.36295	5.19386	0.0355966	0.337811
Thsd4	ENSMUSG00000032289	0.917393	3.43724	5.77567	0.0356039	0.337811
Eif3j2	ENSMUSG00000043424	-0.202594	3.87462	5.19101	0.0356411	0.337811
Reln	ENSMUSG00000042453	0.167707	6.04644	5.20671	0.0356645	0.337811
Cd55	ENSMUSG00000026399	0.358212	2.45611	5.1889	0.0356741	0.337811
Prokr2	ENSMUSG00000050558	0.613852	0.83373	5.18852	0.0356801	0.337811
Gm47202	ENSMUSG00000114680	-0.756075	0.084062	5.18391	0.0357523	0.338287
Mybpc3	ENSMUSG00000002100	-0.528203	0.654833	5.17433	0.0359031	0.339343
Actr1b	ENSMUSG00000037351	-0.110861	8.68389	5.17402	0.035908	0.339343
	ENSMUSG00000141760	-1.00541	0.501795	5.29765	0.0359633	0.339658
	ENSMUSG00000117679	-0.194376	4.78582	5.16842	0.0359963	0.339762
Gm12992	ENSMUSG00000085667	-0.293811	2.03778	5.16623	0.036031	0.339771
Elof1	ENSMUSG00000013822	-0.124945	5.37688	5.16336	0.0360766	0.339771
Wasf3	ENSMUSG00000029636	0.0806586	7.38773	5.16326	0.0360781	0.339771
Bcl6	ENSMUSG00000022508	0.200076	4.81046	5.1628	0.0360854	0.339771
Uhrf1bp1l	ENSMUSG00000019951	0.0968257	6.75507	5.1607	0.0361187	0.339877
Tmx4	ENSMUSG00000034723	0.0837087	8.13428	5.15895	0.0361465	0.339931
Sec62	ENSMUSG00000027706	0.125806	7.3753	5.15219	0.0362541	0.340554
Esam	ENSMUSG00000001946	-0.277158	3.65919	5.15826	0.0362568	0.340554
Kcng2	ENSMUSG00000059852	0.47313	2.44459	5.18889	0.0363731	0.341437
Rcbtb1	ENSMUSG00000035469	-0.151374	5.43249	5.13749	0.0364894	0.342076
Tnip2	ENSMUSG00000059866	-0.28245	3.12715	5.13685	0.0364997	0.342076
Bloc1s4	ENSMUSG00000060708	-0.23113	3.05981	5.13536	0.0365237	0.342076
Gm43860	ENSMUSG00000106928	0.489898	1.15798	5.13468	0.0365345	0.342076
Npepps	ENSMUSG00000001441	0.0991403	7.4079	5.1336	0.0365519	0.342076
Nexn	ENSMUSG00000039103	0.576858	2.6615	5.328	0.0366722	0.342967
Gm15710	ENSMUSG00000084111	-0.334842	1.73009	5.12494	0.0366917	0.342967
Actr2	ENSMUSG00000020152	0.0792348	8.57448	5.12066	0.0367609	0.343285
Mbtd1	ENSMUSG00000059474	-0.177504	4.28403	5.12009	0.0367702	0.343285
Dmd	ENSMUSG00000045103	0.180396	6.03498	5.16111	0.0367998	0.343353
Plekha6	ENSMUSG00000041757	-0.127585	6.65183	5.11347	0.0368776	0.343871
Pja1	ENSMUSG00000034403	0.119819	7.64563	5.10588	0.0370013	0.344817
Ezh1	ENSMUSG00000006920	-0.125205	5.90431	5.10125	0.037077	0.345306
Tle2	ENSMUSG00000034771	-0.253042	3.43235	5.09764	0.037136	0.345306
Fbxl14	ENSMUSG00000030019	0.157659	4.93208	5.09727	0.0371421	0.345306
Grik3	ENSMUSG00000001985	0.182248	7.04836	5.19319	0.0371434	0.345306
Itm2a	ENSMUSG00000031239	-0.204851	5.66517	5.16038	0.0371729	0.345372
Plau	ENSMUSG00000021822	-0.361086	1.86883	5.09308	0.0372109	0.345517
Hectd4	ENSMUSG00000042744	0.121862	8.06642	5.08683	0.0373138	0.345788
Ttc21a	ENSMUSG00000032514	0.807846	0.24988	5.09267	0.0373181	0.345788
Tfap4	ENSMUSG00000005718	-0.437814	1.31623	5.08627	0.037323	0.345788
Unc13d	ENSMUSG00000057948	-0.668569	0.0501699	5.08586	0.0373297	0.345788
Sfpq	ENSMUSG00000028820	0.181413	7.01287	5.17133	0.0374656	0.346838
Ptpn13	ENSMUSG00000034573	0.192775	3.77827	5.07489	0.0375111	0.347051
1700028E10Rik	ENSMUSG00000097321	-0.536925	0.346658	5.07059	0.0375825	0.347503
Hist1h2bc	ENSMUSG00000018102	0.251149	4.36712	5.10271	0.0376535	0.347761
Cox16	ENSMUSG00000091803	-0.535014	0.527244	5.06488	0.0376776	0.347761
Urah	ENSMUSG00000025481	-0.688872	-0.0821814	5.06485	0.037678	0.347761
Llgl1	ENSMUSG00000020536	-0.133353	5.70324	5.06125	0.0377381	0.348107
Ptchd1	ENSMUSG00000041552	0.378719	2.64497	5.05676	0.0378202	0.348538
Ago4	ENSMUSG00000042500	0.195189	3.7699	5.0534	0.0378696	0.348538
Pak1	ENSMUSG00000030774	-0.109056	9.23384	5.0528	0.0378795	0.348538
Gm15867	ENSMUSG00000089812	-0.515542	0.434327	5.0526	0.0378829	0.348538
Ssh3	ENSMUSG00000034616	-0.274917	4.17128	5.10456	0.0378979	0.348538
Slc25a22	ENSMUSG00000019082	0.143213	7.90604	5.06568	0.0379386	0.348705
Stac2	ENSMUSG00000017400	-0.16194	7.32283	5.09685	0.0379926	0.348848
1600012H06Rik	ENSMUSG00000050088	-0.171052	3.96243	5.04566	0.0379994	0.348848
Fancg	ENSMUSG00000028453	-0.245142	2.89657	5.03902	0.0381115	0.349482
Cd164	ENSMUSG00000019818	0.123459	6.2477	5.03876	0.0381158	0.349482
Nme3	ENSMUSG00000073435	-0.14237	4.58652	5.03545	0.0381718	0.349482
Fbxl4	ENSMUSG00000040410	-0.182752	4.14117	5.03274	0.0382177	0.349482
Tmcc2	ENSMUSG00000042066	0.0950342	7.36473	5.03245	0.0382225	0.349482
Samd15	ENSMUSG00000090812	0.408631	1.25053	5.03175	0.0382344	0.349482
Abi3bp	ENSMUSG00000035258	0.800331	3.66955	5.56617	0.0382483	0.349482
Ifitm10	ENSMUSG00000045777	-0.196142	3.86885	5.03019	0.038261	0.349482
Shroom3	ENSMUSG00000029381	0.331714	1.7844	5.02869	0.0382864	0.349482
Ublcp1	ENSMUSG00000041231	-0.143776	5.40578	5.02818	0.038295	0.349482
Mrpl47	ENSMUSG00000037531	-0.164774	4.00671	5.02266	0.0383888	0.350047
Ppp3cc	ENSMUSG00000022092	-0.19623	3.93683	5.02187	0.0384024	0.350047
A930033H14Rik	ENSMUSG00000090622	-0.52165	0.728499	5.01682	0.0384885	0.350625
S100a6	ENSMUSG00000001025	-0.217225	3.75291	5.01475	0.0385238	0.350739
Ccng1	ENSMUSG00000020326	-0.130814	6.71749	5.01121	0.0385845	0.351029
Nsf	ENSMUSG00000034187	0.0950655	9.88112	5.01023	0.0386011	0.351029
Cntnap3	ENSMUSG00000033063	0.374443	2.93402	5.03063	0.0387234	0.35152
Ift27	ENSMUSG00000016637	-0.209663	4.33109	5.00274	0.0387298	0.35152
Aplf	ENSMUSG00000030051	-0.308191	2.02174	5.00252	0.0387335	0.35152
Nusap1	ENSMUSG00000027306	0.411151	1.41502	5.00178	0.0387463	0.35152
Obscn	ENSMUSG00000061462	0.723643	2.22883	5.24361	0.0387742	0.351567
Npffr1	ENSMUSG00000020090	0.914241	0.257704	5.04171	0.0388882	0.352268
Tmem212	ENSMUSG00000043164	0.948503	0.170395	5.04438	0.0389044	0.352268
Josd2	ENSMUSG00000038695	-0.192366	4.64609	4.99171	0.0389201	0.352268
Tspan9	ENSMUSG00000030352	-0.126672	6.06589	4.98877	0.038971	0.352388
Tmem18	ENSMUSG00000043061	-0.206809	4.85099	5.00013	0.0389819	0.352388
Plscr2	ENSMUSG00000032372	-0.650136	0.589305	4.98478	0.0390402	0.352388
Col11a1	ENSMUSG00000027966	0.576064	2.1021	5.0757	0.0390473	0.352388
Hcfc1	ENSMUSG00000031386	0.125306	6.86921	4.98356	0.0390614	0.352388
Swsap1	ENSMUSG00000051238	-0.209641	3.89652	4.98255	0.039079	0.352388
Cpne7	ENSMUSG00000034796	0.761727	4.14596	5.53376	0.0390933	0.352388
Mog	ENSMUSG00000076439	-0.378128	6.12444	5.4368	0.0391524	0.352525
Pex26	ENSMUSG00000067825	-0.164697	4.14569	4.97823	0.0391542	0.352525
Smad6	ENSMUSG00000036867	0.431457	0.993329	4.97269	0.0392507	0.35299
Htr4	ENSMUSG00000026322	0.472819	1.46483	4.97142	0.0392729	0.35299
Lpar4	ENSMUSG00000049929	0.520997	1.02863	4.97133	0.0392745	0.35299
Cacna2d2	ENSMUSG00000010066	0.360874	5.56471	5.35029	0.0393023	0.353034
	ENSMUSG00000120992	-0.303288	2.12988	4.96783	0.0393358	0.353129
	ENSMUSG00000119977	-0.29989	2.03475	4.96393	0.0394042	0.353259
Tmem100	ENSMUSG00000069763	0.221095	3.20797	4.96235	0.0394319	0.353259
Med24	ENSMUSG00000017210	0.09954	6.53384	4.95985	0.0394758	0.353259
Crkl	ENSMUSG00000006134	0.120466	5.72619	4.95964	0.0394795	0.353259
Tmem44	ENSMUSG00000022537	-0.208476	5.31248	5.00164	0.0394843	0.353259
Sgcd	ENSMUSG00000020354	0.620879	0.117003	4.95906	0.0394898	0.353259
Ctr9	ENSMUSG00000005609	0.137427	5.67628	4.95788	0.0395105	0.353259
Rims4	ENSMUSG00000035226	-0.122278	7.27456	4.9561	0.0395418	0.353333
Setd1b	ENSMUSG00000038384	0.146798	5.44833	4.95477	0.0395653	0.353339
Gm5441	ENSMUSG00000101930	0.426194	1.46502	4.95331	0.039591	0.353364
Usb1	ENSMUSG00000031792	-0.259809	3.05361	4.94939	0.0396602	0.353776
Abi2	ENSMUSG00000026782	0.0999794	7.90002	4.94309	0.0397718	0.354567
Exoc2	ENSMUSG00000021357	-0.119986	5.73264	4.93936	0.039838	0.354952
Gm14291	ENSMUSG00000086098	-0.365809	1.36146	4.93693	0.0398812	0.355132
Ehhadh	ENSMUSG00000022853	-0.407615	1.79128	4.93247	0.0399606	0.355473
Pank4	ENSMUSG00000029056	-0.144918	4.58639	4.93114	0.0399843	0.355473
Sla	ENSMUSG00000022372	0.352658	2.99214	4.94782	0.0399887	0.355473
Mvb12a	ENSMUSG00000031813	-0.233854	3.98014	4.92904	0.0400219	0.355563
	ENSMUSG00000118449	-0.497057	0.660162	4.92104	0.040165	0.356341
Gxylt2	ENSMUSG00000030074	0.45964	0.877585	4.92005	0.0401828	0.356341
Aldoa	ENSMUSG00000114515	-0.644858	0.259887	4.91926	0.040197	0.356341
Tmeff2	ENSMUSG00000026109	0.10765	6.20844	4.91899	0.0402019	0.356341
Sox21	ENSMUSG00000061517	0.294984	3.07278	4.91245	0.0403195	0.35672
	ENSMUSG00000117875	-0.348035	2.5127	4.91234	0.0403215	0.35672
Slc30a4	ENSMUSG00000005802	-0.112818	6.62083	4.91194	0.0403288	0.35672
Gnb4	ENSMUSG00000027669	0.332682	5.0806	5.17962	0.0403371	0.35672
Ndufs2	ENSMUSG00000013593	-0.0909671	7.69221	4.90834	0.0403936	0.35684
3110043O21Rik	ENSMUSG00000028300	0.146999	4.79983	4.90816	0.0403969	0.35684
Dmtf1	ENSMUSG00000042508	0.159543	5.83413	4.90513	0.0404517	0.357093
Nt5dc3	ENSMUSG00000054027	0.164258	6.85546	4.95416	0.0404719	0.357093
Col19a1	ENSMUSG00000026141	-0.352797	2.77076	4.89659	0.0406064	0.357888
Gm11361	ENSMUSG00000113061	0.34531	1.13842	4.89478	0.0406392	0.357888
Tfap2b	ENSMUSG00000025927	0.609611	0.968784	4.89401	0.0406533	0.357888
Satb1	ENSMUSG00000023927	-0.207719	7.30241	5.07846	0.0406549	0.357888
Gm10584	ENSMUSG00000109270	-0.687129	0.226416	4.88964	0.0407329	0.35837
Psip1	ENSMUSG00000028484	0.103899	7.33018	4.88512	0.0408154	0.358572
Serpine1	ENSMUSG00000037411	0.654634	0.393723	4.88512	0.0408154	0.358572
Rgs20	ENSMUSG00000002459	0.198375	5.39931	4.91696	0.0408256	0.358572
Pced1b	ENSMUSG00000044250	-0.337035	1.82042	4.87959	0.0409166	0.35898
Thbs2	ENSMUSG00000023885	-0.323977	3.7177	4.95341	0.0409288	0.35898
Gm7591	ENSMUSG00000114349	-0.609411	0.189024	4.87716	0.0409612	0.35898
Rspo3	ENSMUSG00000019880	0.219869	3.29932	4.87489	0.0410029	0.35898
Zbtb44	ENSMUSG00000047412	0.221061	4.85103	4.90823	0.0410207	0.35898
Gm36937	ENSMUSG00000102413	-0.780318	0.258148	4.87672	0.0410339	0.35898
	ENSMUSG00000142613	-0.479556	0.713696	4.87314	0.041035	0.35898
Parp3	ENSMUSG00000023249	0.324644	2.25169	4.87043	0.0410849	0.359057
E2f1	ENSMUSG00000027490	-0.202773	3.99429	4.86814	0.041127	0.359057
Myadm	ENSMUSG00000068566	0.129706	6.44521	4.8677	0.0411351	0.359057
Fam57b	ENSMUSG00000058966	-0.113207	6.35605	4.86691	0.0411496	0.359057
Lca5	ENSMUSG00000032258	0.285575	2.6349	4.86346	0.0412133	0.359057
	ENSMUSG00000120340	0.577274	0.0861964	4.86338	0.0412148	0.359057
Gadl1	ENSMUSG00000056880	-0.657294	0.0360592	4.8618	0.041244	0.359057
Ccdc115	ENSMUSG00000042111	-0.14102	4.33853	4.85958	0.0412851	0.359057
Akr1b3	ENSMUSG00000001642	-0.133774	5.02105	4.85866	0.0413021	0.359057
Serpine2	ENSMUSG00000026249	0.144596	7.56837	4.87663	0.0413093	0.359057
Lingo3	ENSMUSG00000051067	0.16611	5.44942	4.85811	0.0413123	0.359057
Dlgap3	ENSMUSG00000042388	0.0825156	8.35248	4.85603	0.0413508	0.359057
Lrrc32	ENSMUSG00000090958	-0.395174	2.00061	4.8548	0.0413736	0.359057
Klhl2	ENSMUSG00000031605	0.132292	7.53908	4.85414	0.041386	0.359057
Extl1	ENSMUSG00000028838	-0.117325	6.91679	4.85241	0.0414181	0.359057
Snx7	ENSMUSG00000028007	0.210952	3.71194	4.85122	0.0414403	0.359057
Chic1	ENSMUSG00000031327	0.126727	5.59884	4.85079	0.0414483	0.359057
Gm20646	ENSMUSG00000093436	-0.410186	1.77675	4.84907	0.0414802	0.359057
Dok6	ENSMUSG00000073514	0.186948	6.86082	4.9607	0.041486	0.359057
Hist1h4i	ENSMUSG00000060639	0.492771	1.4044	4.84277	0.0415977	0.359822
Gpr63	ENSMUSG00000040372	0.285713	2.6899	4.83953	0.0416583	0.360144
Sgf29	ENSMUSG00000030714	-0.235483	2.78023	4.83678	0.0417098	0.360387
Kif13b	ENSMUSG00000060012	-0.274375	5.43734	5.03423	0.0417989	0.360859
Klf3	ENSMUSG00000029178	0.146867	5.01932	4.83137	0.0418112	0.360859
Nkain2	ENSMUSG00000069670	0.150434	5.96008	4.82648	0.0419031	0.36104
Synpr	ENSMUSG00000056296	0.36245	6.69339	5.27493	0.0419094	0.36104
Wdr91	ENSMUSG00000058486	-0.188444	4.52949	4.82394	0.041951	0.36104
Chaf1a	ENSMUSG00000002835	-0.373503	1.72535	4.82217	0.0419844	0.36104
Mapk11	ENSMUSG00000053137	-0.225102	5.57554	4.92642	0.0420267	0.36104
Psmb7	ENSMUSG00000026750	-0.120979	6.26809	4.81959	0.0420332	0.36104
Plcxd3	ENSMUSG00000049148	0.282287	2.5695	4.8195	0.042035	0.36104
Glt1d1	ENSMUSG00000049971	-0.20412	4.87193	4.83213	0.042064	0.36104
Cmtm7	ENSMUSG00000032436	0.527291	0.401245	4.81676	0.0420867	0.36104
Tenm3	ENSMUSG00000031561	0.203464	6.42299	4.95133	0.0421179	0.36104
Gpr19	ENSMUSG00000032641	0.196497	3.88226	4.81473	0.0421251	0.36104
Lzts3	ENSMUSG00000037703	-0.111002	8.33284	4.8141	0.0421371	0.36104
Gm8797	ENSMUSG00000103034	-0.273884	2.17488	4.81379	0.042143	0.36104
Rnf13	ENSMUSG00000036503	-0.116006	6.70728	4.81289	0.04216	0.36104
Naa40	ENSMUSG00000024764	-0.166071	4.37108	4.81079	0.0421999	0.361182
Lrp4	ENSMUSG00000027253	0.122627	5.45883	4.8089	0.0422357	0.361282
Prdm4	ENSMUSG00000035529	0.124829	5.16374	4.8077	0.0422585	0.361282
Resp18	ENSMUSG00000033061	0.305312	4.70033	4.99383	0.0422981	0.36142
Slc40a1	ENSMUSG00000025993	-0.228807	3.59387	4.79922	0.0424202	0.362263
	ENSMUSG00000126219	0.698115	0.0613728	4.79559	0.0424896	0.362363
Cr1l	ENSMUSG00000016481	0.182618	4.41667	4.79555	0.0424904	0.362363
Adamts4	ENSMUSG00000006403	-0.296473	4.44125	4.92466	0.0425222	0.362363
Xkr4	ENSMUSG00000051951	0.229504	4.03299	4.7937	0.0425259	0.362363
Cuedc2	ENSMUSG00000036748	-0.0983932	6.63265	4.78781	0.0426388	0.363004
Id2	ENSMUSG00000020644	-0.189343	6.94156	4.90861	0.0426482	0.363004
Cys1	ENSMUSG00000062563	0.310184	3.0047	4.78462	0.0427001	0.363245
Ptger3	ENSMUSG00000040016	0.386156	1.56613	4.77848	0.0428186	0.364052
Hsp90ab1	ENSMUSG00000023944	0.168185	10.5145	4.89929	0.0429184	0.364392
Krt80	ENSMUSG00000037185	-0.35944	2.53846	4.77302	0.0429241	0.364392
Junb	ENSMUSG00000052837	0.507745	5.99621	5.28925	0.0429294	0.364392
Sco1	ENSMUSG00000069844	-0.206466	3.26899	4.77022	0.0429783	0.364411
Jmjd7	ENSMUSG00000098789	0.634463	0.145101	4.77019	0.0429789	0.364411
Ptp4a3	ENSMUSG00000059895	-0.14957	5.87143	4.7687	0.0430079	0.364456
Stmn4	ENSMUSG00000022044	-0.127585	8.11189	4.76388	0.0431015	0.365049
Prkab1	ENSMUSG00000029513	-0.311239	3.85635	4.83251	0.0432064	0.365483
Fgf2	ENSMUSG00000037225	0.251107	2.72318	4.75665	0.0432424	0.365483
Klhdc8a	ENSMUSG00000042115	0.227563	4.28423	4.76734	0.043249	0.365483
Kif21a	ENSMUSG00000022629	0.10452	7.8468	4.75584	0.0432583	0.365483
Nipal4	ENSMUSG00000020411	-0.496	2.2809	4.8054	0.0432712	0.365483
Klhl13	ENSMUSG00000036782	0.532635	5.14851	5.22867	0.0433144	0.365647
Ivns1abp	ENSMUSG00000023150	0.230432	7.42104	4.99318	0.0433389	0.365654
Slc9a8	ENSMUSG00000039463	-0.158138	4.97867	4.74749	0.0434218	0.366091
Tac2	ENSMUSG00000025400	-0.342149	2.77593	4.74634	0.0434443	0.366091
2026-09-06	ENSMUSG00000050379	-0.117653	6.79171	4.74544	0.0434619	0.366091
Cenpl	ENSMUSG00000026708	-0.42022	0.75242	4.73868	0.0435949	0.366344
1500002C15Rik	ENSMUSG00000096221	-0.37749	1.44559	4.73797	0.043609	0.366344
5031434O11Rik	ENSMUSG00000097885	-0.321011	1.94726	4.7378	0.0436122	0.366344
Tjap1	ENSMUSG00000012296	-0.247364	4.14515	4.75613	0.0436205	0.366344
Prss12	ENSMUSG00000027978	0.17889	4.35828	4.73669	0.0436342	0.366344
Grm2	ENSMUSG00000023192	-0.184315	5.90995	4.78784	0.0436475	0.366344
Adora1	ENSMUSG00000042429	-0.112422	7.84018	4.73494	0.0436688	0.366344
Abcc8	ENSMUSG00000040136	-0.245823	4.86818	4.81566	0.0437091	0.366344
Mterf1a	ENSMUSG00000040429	-0.485157	0.890555	4.73206	0.0437257	0.366344
Zfand5	ENSMUSG00000024750	-0.0982301	7.53797	4.73187	0.0437294	0.366344
Prox2os	ENSMUSG00000093629	-0.693116	0.166813	4.72868	0.0437925	0.366673
Sesn3	ENSMUSG00000032009	0.183174	7.55848	4.84619	0.0438605	0.366971
Ficd	ENSMUSG00000053334	0.214358	3.96948	4.72408	0.0438838	0.366971
Myt1l	ENSMUSG00000061911	0.100222	7.96794	4.72276	0.0439102	0.366971
Phlda1	ENSMUSG00000020205	0.262456	2.83568	4.7221	0.0439233	0.366971
Isg20l2	ENSMUSG00000048039	-0.202958	3.71159	4.71995	0.043966	0.367129
Mex3b	ENSMUSG00000057706	-0.172256	4.0396	4.71873	0.0439903	0.367133
Abcb1a	ENSMUSG00000040584	-0.183135	4.64283	4.71426	0.0440794	0.367291
Rnf150	ENSMUSG00000047747	0.16439	6.61642	4.76099	0.0440805	0.367291
Cyp39a1	ENSMUSG00000023963	-0.428314	0.864069	4.71313	0.044102	0.367291
Myom1	ENSMUSG00000024049	0.541554	0.561496	4.71219	0.0441207	0.367291
Pknox2	ENSMUSG00000035934	-0.125864	5.88917	4.71181	0.0441282	0.367291
Mcmbp	ENSMUSG00000048170	0.152826	4.55004	4.70826	0.0441993	0.367534
H6pd	ENSMUSG00000028980	-0.227497	3.02398	4.70797	0.0442052	0.367534
Trpc5	ENSMUSG00000041710	0.318434	3.20881	4.72023	0.0442476	0.367553
Elavl3	ENSMUSG00000003410	0.0951902	7.82944	4.70518	0.044261	0.367553
Epha6	ENSMUSG00000055540	0.292469	3.94515	4.76222	0.0443015	0.367553
Ogn	ENSMUSG00000021390	0.468995	3.25744	4.89766	0.0443028	0.367553
Ccdc28a	ENSMUSG00000059554	0.151285	4.50053	4.70061	0.0443528	0.367607
2410022M11Rik	ENSMUSG00000100017	-0.511466	1.3231	4.69819	0.0444015	0.367607
Gstm6	ENSMUSG00000068762	0.792406	0.336761	4.71373	0.0444062	0.367607
Slc25a25	ENSMUSG00000026819	0.157711	5.97218	4.70873	0.0444065	0.367607
Kalrn	ENSMUSG00000061751	-0.0946018	9.33672	4.69614	0.0444429	0.367607
Gm43838	ENSMUSG00000105730	0.229045	3.273	4.69567	0.0444523	0.367607
Cox8a	ENSMUSG00000035885	-0.0832114	8.83122	4.69171	0.0445321	0.367698
Astn2	ENSMUSG00000028373	-0.141822	5.90467	4.69159	0.0445346	0.367698
Map3k20	ENSMUSG00000004085	0.206097	3.16811	4.69158	0.0445348	0.367698
Zcchc4	ENSMUSG00000029179	-0.215859	2.93227	4.68045	0.0447604	0.369359
Baz2a	ENSMUSG00000040054	0.135654	5.79331	4.67853	0.0447995	0.369359
Per3	ENSMUSG00000028957	-0.150998	5.21266	4.67793	0.0448116	0.369359
Galnt6	ENSMUSG00000037280	-0.28164	3.27231	4.67551	0.0448609	0.369359
Lhx9	ENSMUSG00000019230	1.8102	0.789199	5.11145	0.0448698	0.369359
Map4k2	ENSMUSG00000024948	-0.203388	5.60418	4.73892	0.0448835	0.369359
Arpp19	ENSMUSG00000007656	-0.114804	8.92465	4.67322	0.0449075	0.369359
Rasgrp1	ENSMUSG00000027347	0.0935629	9.33759	4.6708	0.044957	0.369359
Slitrk1	ENSMUSG00000075478	-0.135256	6.56332	4.67053	0.0449624	0.369359
Wbp11	ENSMUSG00000030216	0.155765	6.05618	4.67738	0.0450404	0.369359
Dynlt1c	ENSMUSG00000000579	0.621017	0.410942	4.66558	0.0450636	0.369359
Susd1	ENSMUSG00000038578	0.263019	3.3127	4.66535	0.0450683	0.369359
Adra1b	ENSMUSG00000050541	-0.19362	4.6471	4.66508	0.0450738	0.369359
Syt17	ENSMUSG00000058420	0.306289	5.48984	4.9272	0.0450831	0.369359
Ano8	ENSMUSG00000034863	-0.150349	5.66904	4.66397	0.0450966	0.369359
Atg10	ENSMUSG00000021619	-0.193951	3.3638	4.6619	0.0451392	0.369359
Gm11419	ENSMUSG00000084996	-0.327225	1.98121	4.66028	0.0451724	0.369359
Mfsd4b4	ENSMUSG00000096687	-0.201885	3.1771	4.65949	0.0451886	0.369359
Nfya	ENSMUSG00000023994	0.208473	4.56735	4.66947	0.045202	0.369359
Cwh43	ENSMUSG00000029154	0.37194	1.18687	4.65821	0.0452149	0.369359
Gm13889	ENSMUSG00000087006	0.200232	3.56592	4.65296	0.045323	0.369837
4833439L19Rik	ENSMUSG00000025871	0.081776	7.43654	4.6526	0.0453305	0.369837
Atp5f1	ENSMUSG00000000563	-0.0816962	8.26219	4.65187	0.0453454	0.369837
Rnf103	ENSMUSG00000052656	0.117068	5.84928	4.65037	0.0453764	0.369895
C530025M09Rik	ENSMUSG00000074737	-0.436356	1.13868	4.64756	0.0454345	0.370173
Pxk	ENSMUSG00000033885	-0.122082	5.17273	4.64384	0.0455115	0.370271
Tmem37	ENSMUSG00000050777	-0.4405	1.48058	4.64213	0.0455469	0.370271
Uhmk1	ENSMUSG00000026667	0.115121	8.38638	4.64163	0.0455572	0.370271
Itga8	ENSMUSG00000026768	0.381257	2.0134	4.64156	0.0455587	0.370271
Adam12	ENSMUSG00000054555	0.356614	1.96323	4.64118	0.0455666	0.370271
Nr2e1	ENSMUSG00000019803	0.199599	4.07415	4.63734	0.0456462	0.370722
Med26	ENSMUSG00000045248	0.232922	2.93918	4.63179	0.0457617	0.371465
Kcna3	ENSMUSG00000047959	0.353867	1.51207	4.63026	0.0457938	0.37153
Ip6k2	ENSMUSG00000032599	0.126101	6.20277	4.62889	0.0458224	0.371566
Poglut1	ENSMUSG00000034064	-0.13384	4.66778	4.62435	0.0459172	0.371909
Erc2	ENSMUSG00000040640	0.124408	7.38074	4.62228	0.0459605	0.371909
Zfp707	ENSMUSG00000034429	-0.245772	2.96569	4.61984	0.0460118	0.371909
Bola1	ENSMUSG00000015943	-0.225037	3.26776	4.61786	0.0460532	0.371909
Gabrg2	ENSMUSG00000020436	-0.105793	7.65768	4.61607	0.0460908	0.371909
Mgat5	ENSMUSG00000036155	-0.121241	7.14184	4.61594	0.0460936	0.371909
Slc38a9	ENSMUSG00000047789	0.147678	4.3378	4.61336	0.0461478	0.371909
Evc2	ENSMUSG00000050248	-0.22415	4.52418	4.63789	0.0461504	0.371909
Snx4	ENSMUSG00000022808	-0.129927	5.06068	4.61057	0.0462066	0.371909
Ipmk	ENSMUSG00000060733	0.119956	5.22141	4.60942	0.0462309	0.371909
Kif1b	ENSMUSG00000063077	0.0997923	9.77654	4.60814	0.0462578	0.371909
Ackr1	ENSMUSG00000037872	0.194262	4.42861	4.6067	0.0462883	0.371909
	ENSMUSG00000120863	0.214859	3.8266	4.60579	0.0463076	0.371909
Trim3	ENSMUSG00000036989	-0.0867747	6.85943	4.60529	0.046318	0.371909
Fbxo31	ENSMUSG00000052934	-0.0929151	7.28793	4.60484	0.0463276	0.371909
Arhgap18	ENSMUSG00000039031	0.244312	2.9623	4.60417	0.0463416	0.371909
Tnpo3	ENSMUSG00000012535	0.0887481	6.30993	4.60403	0.0463446	0.371909
Gmfb	ENSMUSG00000062014	0.138145	7.61397	4.61735	0.0463556	0.371909
Zic1	ENSMUSG00000032368	0.932482	4.02355	5.11591	0.0463615	0.371909
Shd	ENSMUSG00000039154	-0.276061	4.31888	4.68329	0.0463647	0.371909
Mocs2	ENSMUSG00000015536	-0.103785	5.63634	4.60278	0.0463711	0.371909
Rcc1l	ENSMUSG00000061979	-0.213697	3.32817	4.59968	0.0464369	0.371962
Fam120c	ENSMUSG00000025262	0.144374	5.25429	4.59829	0.0464662	0.371962
Mllt1	ENSMUSG00000024212	0.130808	6.35254	4.5981	0.0464704	0.371962
Ptprz1	ENSMUSG00000068748	0.123052	7.85935	4.59792	0.0464742	0.371962
Gpr137c	ENSMUSG00000049092	0.168033	5.33733	4.59654	0.0465035	0.372004
Midn	ENSMUSG00000035621	0.165604	5.66511	4.59911	0.0466036	0.372384
Cfap206	ENSMUSG00000028294	0.496445	1.20653	4.59102	0.0466207	0.372384
Ppil3	ENSMUSG00000026035	-0.198373	3.21284	4.59015	0.0466394	0.372384
Saal1	ENSMUSG00000006763	-0.192985	3.2285	4.58976	0.0466476	0.372384
Nrsn1	ENSMUSG00000048978	-0.281004	8.69041	4.93327	0.0468184	0.373175
Gdpd5	ENSMUSG00000035314	0.130646	5.01519	4.58131	0.0468282	0.373175
Actr3	ENSMUSG00000026341	0.0907835	7.63837	4.58085	0.046838	0.373175
Ankk1	ENSMUSG00000032257	0.924162	0.228402	4.63507	0.0468556	0.373175
Adcy3	ENSMUSG00000020654	0.158464	5.40226	4.57947	0.0468676	0.373175
Tmem255a	ENSMUSG00000036502	0.450458	4.0311	4.86367	0.0469706	0.373732
Zbtb20	ENSMUSG00000022708	0.315304	6.44423	4.93117	0.0470014	0.373732
Chgb	ENSMUSG00000027350	0.134152	8.97333	4.58642	0.0470334	0.373732
Uhrf2	ENSMUSG00000024817	0.183763	5.50495	4.59353	0.0470539	0.373732
Layn	ENSMUSG00000060594	-0.306547	2.44181	4.57057	0.0470588	0.373732
Gbf1	ENSMUSG00000025224	0.107567	6.35907	4.56621	0.0471526	0.374231
Gm9776	ENSMUSG00000042857	-0.410455	1.3418	4.56457	0.0471881	0.374231
Ccng2	ENSMUSG00000029385	0.128845	5.66729	4.56428	0.0471944	0.374231
Neto2	ENSMUSG00000036902	0.121325	6.53641	4.56096	0.0472662	0.374416
Larp1	ENSMUSG00000037331	0.105234	7.00436	4.55966	0.0472942	0.374416
Gm19265	ENSMUSG00000107230	-0.533092	0.477092	4.55918	0.0473047	0.374416
Mfap3l	ENSMUSG00000031647	0.119463	6.39688	4.55871	0.0473148	0.374416
Nek7	ENSMUSG00000026393	-0.125132	5.59655	4.5571	0.0473498	0.3745
Glrb	ENSMUSG00000028020	-0.0894658	8.10277	4.55198	0.0474609	0.375062
Thsd7a	ENSMUSG00000032625	0.174845	5.91293	4.58811	0.0474694	0.375062
Fam91a1	ENSMUSG00000037119	0.099919	6.43458	4.54788	0.0475501	0.375267
Gm17641	ENSMUSG00000091272	-0.623509	0.467772	4.54768	0.0475545	0.375267
Cmtr1	ENSMUSG00000024019	0.245543	2.83769	4.5462	0.0475867	0.375267
Bdh1	ENSMUSG00000046598	-0.130982	5.55286	4.54489	0.0476154	0.375267
Desi1	ENSMUSG00000022472	-0.150097	7.02047	4.57281	0.0476171	0.375267
Tnnt2	ENSMUSG00000026414	-0.393281	2.28327	4.54014	0.047719	0.37535
Wdr37	ENSMUSG00000021147	0.129781	5.91075	4.5391	0.0477418	0.37535
Pxmp4	ENSMUSG00000000876	-0.12594	4.17635	4.5387	0.0477505	0.37535
Igfbp4	ENSMUSG00000017493	-0.289701	6.24786	4.84328	0.0477516	0.37535
Gm39244	ENSMUSG00000109868	1.01444	0.574462	4.68776	0.0478064	0.37535
Gm3650	ENSMUSG00000097891	-0.318132	2.23329	4.53597	0.0478103	0.37535
Papss2	ENSMUSG00000024899	0.225769	3.76455	4.53421	0.047849	0.37535
4931414P19Rik	ENSMUSG00000022179	-0.346825	1.7916	4.53376	0.0478589	0.37535
Phf24	ENSMUSG00000036062	-0.0978178	8.49756	4.5326	0.0478844	0.37535
Rffl	ENSMUSG00000020696	-0.237331	3.57738	4.53224	0.0478923	0.37535
Sox10	ENSMUSG00000033006	-0.252213	4.8936	4.63393	0.0478953	0.37535
Gprin3	ENSMUSG00000045441	0.460608	4.06036	4.83211	0.0479339	0.375431
Dab1	ENSMUSG00000028519	0.196805	6.71806	4.66477	0.0479542	0.375431
Nfxl1	ENSMUSG00000072889	-0.212945	3.08193	4.5275	0.0479966	0.375571
Htr1f	ENSMUSG00000050783	0.389822	1.63162	4.52227	0.0481118	0.376171
Ets1	ENSMUSG00000032035	-0.246344	3.53757	4.52147	0.0481295	0.376171
Bbx	ENSMUSG00000022641	0.139507	5.14744	4.51799	0.0482065	0.376171
Tbce	ENSMUSG00000039233	-0.208831	4.55045	4.5278	0.0482323	0.376171
Dbf4	ENSMUSG00000002297	-0.491421	0.562281	4.5168	0.0482327	0.376171
Rab9b	ENSMUSG00000043463	0.135684	5.13923	4.5165	0.0482394	0.376171
Nr1d2	ENSMUSG00000021775	-0.120092	7.1937	4.5163	0.048244	0.376171
Ccdc190	ENSMUSG00000070532	0.342147	2.19774	4.51371	0.0483013	0.376428
Apbb2	ENSMUSG00000029207	0.102834	5.93471	4.51013	0.0483809	0.376604
Mark1	ENSMUSG00000026620	-0.0910601	6.6324	4.50921	0.0484014	0.376604
Pcmt1	ENSMUSG00000019795	-0.0962115	7.48147	4.50856	0.0484158	0.376604
Ceacam1	ENSMUSG00000074272	-0.533327	1.2464	4.5083	0.0484215	0.376604
Serpinb6b	ENSMUSG00000042842	0.473903	0.724829	4.5059	0.048475	0.376829
Ppme1	ENSMUSG00000030718	-0.098193	8.13313	4.50379	0.0485221	0.376876
Pggt1b	ENSMUSG00000024477	0.154458	4.96077	4.50341	0.0485305	0.376876
Mpv17l2	ENSMUSG00000035559	-0.209628	3.5834	4.49955	0.0486166	0.376876
1700013F07Rik	ENSMUSG00000027886	0.531151	-0.0573067	4.49862	0.0486375	0.376876
Arhgef9	ENSMUSG00000025656	0.0872313	8.84241	4.49746	0.0486634	0.376876
Gm36445	ENSMUSG00000110393	-0.731079	0.623911	4.52013	0.0486668	0.376876
	ENSMUSG00000120471	0.521169	1.00034	4.49694	0.0486751	0.376876
Atf5	ENSMUSG00000038539	0.208033	3.84929	4.49687	0.0486765	0.376876
Zfp637	ENSMUSG00000059689	-0.139975	4.7292	4.49165	0.0487935	0.37718
Rfx4	ENSMUSG00000020037	0.250266	3.92476	4.50494	0.048795	0.37718
Mettl3	ENSMUSG00000022160	0.196698	3.86963	4.49127	0.0488021	0.37718
Fstl1	ENSMUSG00000022816	0.136635	5.05622	4.48962	0.0488393	0.37718
Wnt7a	ENSMUSG00000030093	0.266899	3.23795	4.48854	0.0488636	0.37718
Zbtb25	ENSMUSG00000056459	-0.187962	3.21523	4.48764	0.0488837	0.37718
Zeb2os	ENSMUSG00000052248	-0.537693	0.395069	4.48482	0.0489472	0.37718
[truncated: 13,424 more rows]
