# Supplementary material for: Distinct pathophysiological mechanisms of CEP152 variants in microcephaly and brain abnormalities
Source: EMBO Mol Med. 2026 May 5;18(6):2180–212. doi: 10.1038/s44321-026-00427-3 (PMC13270125; doi:10.1038/s44321-026-00427-3)
Supplement: Supplementary file 4 — Dataset EV2 [file 44321_2026_427_MOESM4_ESM.xlsx]

## Sheet: legend
Dataset EV2. List of statistically significant gene sets identified by Gene Set Enrichment Analysis (GSEA)
Column name	Details
pathway	Name of the gene set or pathway tested for enrichment
pval	Nominal p-value for enrichment of the gene set
padj	P value adjusted for multiple testing using the Benjamini–Hochberg false discovery rate
log2err	Estimated log2 error associated with the P-value estimation
ES	Enrichment score, reflecting the degree to which genes from the set are overrepresented at the top or bottom of the ranked gene list
NES	Normalized enrichment score
size	Number of genes from the gene set that were included in the analysis
leadingEdge	The subset of genes in the gene set that contributes most strongly to the enrichment signal

## Sheet: Dataset EV2
pathway	pval	padj	log2err	ES	NES	size	leadingEdge
GOBP_PRESYNAPSE_ASSEMBLY	3.93866e-06	0.000217024	0.610527	0.637579	2.08064	51	Pclo|Lrrtm1|Efnb1|Gpc4|Ntng2|Mdga1|Pcdh17|Mdga2|Slitrk6|Bsn|Cadm1|Eif4g1|Lrp4|Wnt7a|Snca|Grid2|Lrrtm3|Ntrk3|Farp1|Clstn3|Cntn5|Slitrk4|Sdcbp
GOMF_IONOTROPIC_GLUTAMATE_RECEPTOR_BINDING	4.21408e-06	0.000227097	0.610527	0.635591	2.07416	51	Myo5b|Gria1|Neto1|Map1a|Agap2|Ctnnb1|Grip1|Dlg2|Shank3|mt-Nd2|Dlg3|Cacng8|Nsf|Neto2|Nedd4|Gria2|Cacng4|Grin2b|Snx27|Gripap1|Canx|Shisa6|Nsg1|Sdcbp|Drd2|Shisa7|Exoc4|Ube2i
GOCC_DENDRITIC_SHAFT	7.34963e-07	6.32326e-05	0.659444	0.609558	2.06815	69	Zfp804a|Map2|Kcna4|Gria1|Map1a|Grm5|Sez6|Slc1a2|Ctnnb1|Cnih2|Slc1a1|Jph4|Grip1|Dlg3|Abi3bp|Nsf|Slc8a1|Cacna1c|Gria2|Drd1|Hspa8|Kirrel3|Baiap2|Akap5|Rgs7bp|Hspa5|Arpc2|Gria3|Chrna7|Lzts1|Dbn1|Cnih3|Cacna1b|Gabbr1|Exoc4|Htr2a
GOCC_POSTSYNAPTIC_SPECIALIZATION_MEMBRANE	1.26029e-09	4.4146e-07	0.788187	0.530063	2.06375	172	Adra2a|Grm1|Epha7|Gria1|Plppr4|Neto1|Grm5|Akap9|Kcnd2|Lrrtm1|Gabrb1|Ptpro|Grik2|Dgkb|Igsf21|Dcc|Gabra2|Nsg2|Cnih2|Elfn2|Grin3a|Glra2|Lrrc7|Drd5|Cacng5|Kcnd3|Dlg2|Lrrtm2|Grid1|Arc|Grik4|Gabrb3|Dlg3|Gabra5|Ptprt|Afdn|Cacng8|Sorcs3|Shisa9|Grik3|Itga8|Ptprz1|Neto2|Grin2c|Hspb1|Slc30a1|Gria2|Robo2|Actn2|Cdh2|Cacng4|Hspa8|Grin2b|Grid2|Lrrtm3|Glra3|Adra2c|Rgs7bp|Chrna3|Gria3|Clstn3|Rnf10|Sema4c|Shisa6|C…
GOBP_POSTSYNAPTIC_SPECIALIZATION_ORGANIZATION	3.85936e-06	0.000217024	0.610527	0.610721	2.03812	62	Fgfr1|Lrrtm1|Ntng2|Nptx1|Myo9a|Dlg2|Lrrtm2|Ptk2b|Shank3|Nrxn3|Gap43|Cadm1|Reln|Abi3bp|Crkl|Arhgef9|Adgrl3|Slc30a1|Cdh2|Sipa1l1|Grid2|Ntrk3|Crk|Cntnap1
GOBP_POSTSYNAPTIC_SPECIALIZATION_ASSEMBLY	1.03796e-05	0.000446506	0.593325	0.654068	2.03435	43	Fgfr1|Lrrtm1|Ntng2|Nptx1|Lrrtm2|Ptk2b|Shank3|Nrxn3|Gap43|Reln|Abi3bp|Crkl|Arhgef9|Sipa1l1|Grid2|Ntrk3|Crk
GOMF_GLUTAMATE_RECEPTOR_ACTIVITY	1.77628e-05	0.000640505	0.57561	0.735769	2.03141	26	Grm1|Gria1|Grm5|Grik2|Grin3a|Grid1|Ptk2b|Grik4|Grik3|Grin2c|Gria2|Grin2b|Grid2|Gria3
GOBP_REGULATION_OF_NEUROTRANSMITTER_RECEPTOR_LOCALIZATION_TO_POSTSYNAPTIC_SPECIALIZATION_MEMBRANE	3.15926e-05	0.000950493	0.557332	0.747751	2.03083	23	Gpc4|Adam10|Dag1|Map2k1|Nbea|Gpc6|Tnik|Cacna2d2|Neto2
GOBP_NEGATIVE_REGULATION_OF_G_PROTEIN_COUPLED_RECEPTOR_SIGNALING_PATHWAY	6.89771e-06	0.000331631	0.610527	0.605271	2.02327	61	Robo1|Grm5|Rgs12|Slit3|Rgs14|Ubqln2|Htr1b|Necab2|Rpgrip1l|Sstr4|Oprm1|Pde3a|Mrap2|Gprasp1|Ptger3|Snca|Rgs2|Camk2b|Inpp5a|Atp2b4|Bicd1|Drd2|Grk5
GOBP_POSITIVE_REGULATION_OF_RAS_PROTEIN_SIGNAL_TRANSDUCTION	4.01857e-05	0.00113914	0.557332	0.744777	2.02275	23	Rasgrf1|Rasgef1a|Fgf10|Map2k1|Mmd2|Rasgrp1|Shoc2|Notch2|Itpkb|Sos1
GOCC_POSTSYNAPTIC_SPECIALIZATION	1.95983e-14	9.61098e-11	0.975995	0.472025	2.01231	446	Map2|Adra2a|Grm1|Nos1|Epha7|Gria1|Plppr4|Map1b|Neto1|Map1a|Prkcg|Grm5|Akap9|Kcnd2|Pclo|Lrrtm1|Gabrb1|Rtn1|Ptpro|Grik2|Dgkb|Rgs14|Igsf21|Pdlim5|Ank2|Dcc|Ctnnb1|Gabra2|Mapk8ip2|Bcr|Syn2|Nsg2|Cnih2|Eif3a|Elfn2|Bmpr2|Abhd17c|Mpdz|Grin3a|Eps8|Glra2|Pak3|Ppp1r9b|Lrrc7|Neurl1a|Adam10|Bsn|Grip1|Samd14|Sorcs2|Drd5|Cacng5|Kcnd3|Dlg2|Lrrtm2|Grid1|Arc|Ptk2b|Grik4|Shank3|Map2k1|Dnajb1|Anks1b|Sptbn1|Gabrb3|Dlg…
GOBP_PRESYNAPSE_ORGANIZATION	1.14236e-05	0.000478815	0.593325	0.602577	2.01122	60	Pclo|Lrrtm1|Efnb1|Gpc4|Ntng2|Mdga1|Pcdh17|Mdga2|Slitrk6|Bsn|Cadm1|Eif4g1|Lrp4|Wnt7a|Snca|Grid2|Lrrtm3|Ntrk3|Cacna2d3|Farp1|Clstn3|Cntn5|Slitrk4|Sdcbp|Chd4
GOBP_BRANCHING_INVOLVED_IN_SALIVARY_GLAND_MORPHOGENESIS	3.74551e-05	0.00108047	0.557332	0.754062	2.00997	21	Fgfr1|Nrp1|Cdh1|Bmp7|Fgf10|Dag1
GOBP_FORMATION_OF_PRIMARY_GERM_LAYER	2.64907e-06	0.000164444	0.627257	0.58218	2.00555	75	Fgfr1|Nr4a3|Bmp7|Brd3|Ctnnb1|Kdm6b|Cdc73|Dusp4|Smad1|Bmpr2|Arid1a|Map2k1|Macf1|Ctr9|Inhba|Ets2|Srf|Fn1|Fzd7|Leo1|Ahdc1|Itgav|Tnrc6c|Itga5|Dusp1|Twsg1|Col12a1|Bmpr1a|Foxc2|Paf1|Foxc1|Dusp5
GOCC_NEURON_PROJECTION_CYTOPLASM	2.26116e-05	0.000754334	0.57561	0.623284	1.99614	47	Map2|Grik2|Kcnab1|Oprm1|Bsn|Dynll1|Arc|Map2k1|Lrrk2|Grik3|Sfpq|Uhmk1|Gria2|Baiap2|Hnrnpa2b1|Canx|Map2k4|Hpca|Hnrnpu|Rangap1|Ckap5|Dync1i1|Kif3a|Abhd13|Mapk1|Pura|Eif4ebp2
GOCC_LAMELLIPODIUM	3.92493e-08	6.87423e-06	0.719513	0.51521	1.99237	165	Nckap1|Cd44|Amot|Unc5c|Arpc5|Plce1|Cdh1|Slc39a6|Ctnnb1|Ppp1r9b|Wasl|Dag1|Ptk2b|Enah|Amotl1|Myh10|Pkn2|Abl2|Tesc|Pdpn|Wasf3|Actr2|Dmd|Ptpn13|Abi3bp|Abi2|Dynlt1c|Ptprz1|Actr3|Fat1|Palld|Fgd4|Fer|Pip5k1a|Cdh2|Itgb1bp1|Spata13|Abi1|Myo10|Cttn|Itgav|Cyfip1|Dpysl3|Baiap2|Itsn1|Pkd2|Als2|Arpc2|Tmod3|Hax1|Wasf1|Srgap2|Coro1c|Ajuba|Dbn1|Apc2
GOBP_INNERVATION	2.22675e-05	0.000752423	0.57561	0.706277	1.99077	29	Prkcg|Col25a1|Nrp1|Nptx1|Slitrk6|Gabrb3|Gabra5|Ret|Serpine2|Isl1|Sulf1
GOBP_POSITIVE_REGULATION_OF_FIBROBLAST_PROLIFERATION	1.09405e-05	0.00046252	0.593325	0.594466	1.99016	63	Rasa1|Rasgrf1|Jun|Fosl2|Fgf10|Fbln1|Dhx9|Agt|Esr1|Ddr2|Anxa2|Fndc3b|Serpine1|Ptprz1|Fn1|Kmt2c|Lig4|Prkdc|Phip
GOBP_FEAR_RESPONSE	3.647e-05	0.00106458	0.557332	0.595693	1.98951	57	Adra2a|Cacna1e|Atp1a3|Grik2|Mapk8ip2|Slc1a1|Bcl2|Htr2c|Usp46|Shank3|Npy2r|Gabra5|Lypd1|Mdk|Npas2|Eif4g1|Ankfn1|Nr2e1|Atp1a2|Bdnf|Drd1|Grin2b|Gng7|Als2|Dbi|Deaf1
GOMF_POSTSYNAPTIC_NEUROTRANSMITTER_RECEPTOR_ACTIVITY	2.82241e-05	0.000876019	0.57561	0.608714	1.98762	52	Grm1|Kctd12|Gria1|Grm5|Gabrb1|Grik2|Gabra2|Grin3a|Glra2|Drd5|Grid1|Grik4|Gabrb3|Gabra5|Grik3|Grin2c|Gabrg3|Gria2|Drd1|Grin2b|Grid2|Chrna3|Gria3|Chrna4|Chrna7
GOBP_POSITIVE_REGULATION_OF_SMALL_GTPASE_MEDIATED_SIGNAL_TRANSDUCTION	7.84094e-06	0.000368299	0.593325	0.584705	1.9876	70	Robo1|Rasgrf1|Rasgef1a|Fgf10|Adgrg1|Auts2|Camk2d|Map2k1|Mmd2|Sos2|Reln|Lpar4|Crkl|Lrp4|Rasgrp1|Dynlt1c|Shoc2|Gpr4|Notch2|Itpkb|Itgav|Sos1|Crk
GOCC_POSTSYNAPTIC_MEMBRANE	2.38762e-12	2.92722e-09	0.898671	0.475995	1.98723	357	Nrp2|Adra2a|Kcna4|Grm1|Kctd12|Cacna1h|Epha7|Gria1|Plppr4|Neto1|Cacna1e|Grm5|Akap9|Kcnd2|Lrrtm1|Gabrb1|Ptpro|Nrp1|Grik2|Dgkb|Igsf21|Cdh9|Ank2|Dcc|Ctnnb1|Gabra2|Nsg2|Gnao1|Cnih2|Pcdh17|Elfn2|Abhd17c|Grin3a|Glra2|Oprm1|Clmp|Lrrc7|Adam10|Pcdh8|Dag1|Oprk1|Grip1|Ddn|Sorcs2|Drd5|Cacng5|Kcnd3|Ache|Dlg2|Lrrtm2|Grid1|Arc|Grik4|Shank3|Gabrb3|Dlg3|Nbea|Gabra5|Ptprt|Afdn|Cacng8|Sorcs3|Kcnj4|Shisa9|Cadm1|Dmd|G…
GOBP_APPENDAGE_MORPHOGENESIS	1.02013e-07	1.28275e-05	0.704976	0.526463	1.98541	136	Chst11|Fgfr1|Cyp26b1|Gpc3|Pbx1|Aff3|Rspo2|Bmp7|Sik3|Fgf10|Ctnnb1|Tgfb2|Pcsk5|Crabp2|Rpgrip1l|Nfia|Osr1|Trp63|Aldh1a2|Dlx5|Ptch1|Fras1|Nipbl|Tfap2b|Lrp4|Map3k20|Wnt7a|Smad4|Cacna1c|Grem1|Notch2|Gas1|Alx4|Atp7a|Gnaq|Psen2|Rarb|Tmem231|Bmpr1a|Gli3|Errfi1|Plxna2|Pbx2|Dlx6|Hdac2|Frem2|Atrx|Gja1|Col3a1|Ski|Col6a1|C2cd3
GOMF_NEUROTRANSMITTER_RECEPTOR_ACTIVITY	5.66567e-06	0.000294463	0.610527	0.580833	1.9822	71	Grm1|Kctd12|Gria1|Grm5|Gabrb1|Grik2|Gabra2|Htr1b|Grin3a|Glra2|Htr1d|Drd5|Grid1|Htr2c|Ptk2b|Grik4|Gabrb3|Gabra5|Htr5b|Grik3|Htr4|Htr1f|Grin2c|Gabrg3|Gria2|Gabrg1|Drd1|Grin2b|Grid2|Glra3|Chrna3|Gria3|Chrna4|Chrna7
GOMF_ATP_DEPENDENT_PROTEIN_FOLDING_CHAPERONE	0.000156888	0.00299369	0.518848	0.714441	1.97473	25	Hsp90aa1|Hspa13|Hspa4l|Hspa2|Cct5|Hsp90ab1|Hspd1|Hspa4|Hsph1|Hspa8|Cct4|Hsp90b1|Hyou1|Hspa5|Cct2|Cct8|Tor1a
GOBP_AXONAL_TRANSPORT	8.55434e-06	0.000381368	0.593325	0.582295	1.97428	68	Map2|Neto1|Map1a|Cnih2|Sybu|Rab27b|Uchl1|Bsn|Dlg2|Hap1|Kif1b|Hspb1|Caly|Kif1a|Rab21|Ap3d1|Ank3|Dync1h1|Agbl4|Trim46|Nefl|Map6|Dst|Ap3b1
GOBP_TROPHECTODERMAL_CELL_DIFFERENTIATION	0.000108577	0.00235603	0.538434	0.791892	1.97399	16	Hopx|Cdh1|Yap1|Sp3|Cited2|Ctr9|Junb|Srf|Cul3
GOBP_POSITIVE_REGULATION_OF_EPITHELIAL_CELL_MIGRATION	1.72453e-07	1.8385e-05	0.690132	0.519746	1.97012	142	Amot|Fgfr1|Jun|Smoc2|Prkce|Nrp1|Sema5a|Fgf10|Tgfb2|Irs2|Bmpr2|Sparc|Angpt1|Plpp3|Agt|Nus1|Tacr1|Ptk2b|Amotl1|Serpine1|Fgf2|Wnt7a|Hspb1|Glipr2|Itgb1bp1|Thbs1|Tac1|Plk2|Rock2|Hyal1|Fgfbp1|Tgfbr3|Ptgs2|Anxa1|Jcad|Pfn1|Foxc2|Nfe2l2
GOCC_POSTSYNAPTIC_DENSITY_MEMBRANE	3.87503e-07	3.5855e-05	0.674963	0.521218	1.96914	139	Adra2a|Grm1|Epha7|Gria1|Plppr4|Neto1|Grm5|Akap9|Ptpro|Grik2|Dgkb|Igsf21|Dcc|Nsg2|Cnih2|Elfn2|Grin3a|Lrrc7|Drd5|Cacng5|Dlg2|Lrrtm2|Grid1|Arc|Grik4|Dlg3|Ptprt|Afdn|Cacng8|Sorcs3|Shisa9|Grik3|Itga8|Ptprz1|Neto2|Grin2c|Hspb1|Slc30a1|Gria2|Robo2|Actn2|Cacng4|Grin2b|Grid2|Lrrtm3|Adra2c|Rgs7bp|Gria3|Clstn3|Rnf10|Sema4c|Shisa6|Tiam1|Lzts1
GOBP_CORONARY_VASCULATURE_DEVELOPMENT	2.02961e-05	0.00070093	0.57561	0.589077	1.96913	61	Robo1|Fgfr1|Gpc3|Nrp1|Ctnnb1|Pcsk5|Angpt1|Ndst1|Myh10|Ace|Smad6|Sgcd|Fgf2|Ap2b1|Pbrm1|Srf
GOBP_MESENCHYME_MORPHOGENESIS	3.95088e-05	0.00113305	0.557332	0.614846	1.96912	47	Robo1|Nckap1|Fgfr1|Bmp7|Ctnnb1|Tgfb2|Osr1|Tmem100|Dchs1|Smad4|Isl1|Robo2|Bmp5|Bmpr1a|Foxc2|Eng|Foxc1|Adamts5|Bmp2
GOBP_MESONEPHRIC_TUBULE_MORPHOGENESIS	2.65907e-05	0.000841295	0.57561	0.591098	1.96686	56	Cd44|Kif26b|Gpc3|Pbx1|Ctnnb1|Lgr4|Bcl2|Osr1|Agt|Cited2|Ptch1|Maged1|Fgf2|Dchs1|Smad4|Grem1|Wnt6
GOBP_POSTSYNAPSE_ORGANIZATION	2.63862e-10	1.43775e-07	0.814036	0.482446	1.96349	274	Nrp2|Myo5b|Zfp804a|Fgfr1|Epha7|Plppr4|Map1b|Sorbs1|Lrrtm1|Nrp1|Dgkb|Ntng2|Pdlim5|Nptx1|Epha5|Abhd17c|Pak3|Ppp1r9b|Cpeb3|Wasl|Neurl1a|Adam10|Myo9a|Dlg2|Lrrtm2|Grid1|Arc|Ptk2b|Shank3|Ube3a|Nf1|Fzd9|Myh10|Afdn|Nrxn3|Abl2|Gap43|Lrrk2|Cadm1|Tanc1|Usp9x|Fam107a|Reln|Actr2|Abi3bp|Htr4|Crkl|Abi2|Lrp4|Actr3|Arhgef9|Wnt7a|Adgrl3|Dnm1l|Slc30a1|Cdh2|Sipa1l1|Lhfpl4|Cttn|Kif1a|Caprin1|Rock2|Gna13|Hspa8|Grin2b|…
GOBP_RESPIRATORY_SYSTEM_DEVELOPMENT	1.07589e-08	2.51247e-06	0.74774	0.490473	1.96124	218	Fgfr1|Fosl2|Gpc3|Hopx|Rspo2|Fgf10|Wnt7b|Ctnnb1|Smpd3|Thra|Yap1|Bmpr2|Sparc|Rpgrip1l|Mapk3|Sp3|Dag1|Aldh1a2|Dlx5|Anxa2|Ncor2|Map2k1|Celsr1|Fndc3b|Tmtc3|Stra6|Ace|Pdpn|Fgf2|Stk40|Srf|Lipa|Trp73|Cftr|Foxp2|Spef2|Tnrc6c|Atp7a|Ep300|Mmp14|Ptges3|Spry2|Wwp1|Dlg5|Fgfrl1|Speg|Foxp4|Ywhaz|Rc3h2|Slc7a11|Psen2|Bmpr1a|Hmga1|Gli3|Errfi1|Ap3b1|Nfib|Myt1|Ccdc40|Tmem67|Adamts2|Col3a1|Bmp2|Ski|Col6a1|Gpsm2|Pthlh|…
GOCC_FILOPODIUM	5.94237e-06	0.000303556	0.610527	0.557935	1.9577	86	Map2|Unc5c|Kcnn3|Ppp1r9b|Lrrc7|Dag1|Enah|Fzd9|Gap43|Ripor2|Pdpn|Dmd|Abi2|Ptprz1|Fat1|Palld|Fgd4|Actn2|Spata13|Abi1|Myo10|Dync1h1|Itgav|Cyfip1|Akap5
GOMF_SCAFFOLD_PROTEIN_BINDING	3.75436e-06	0.000217024	0.627257	0.562382	1.95575	81	Nos1|Cacna1h|Gria1|Grik2|Hsp90aa1|Mapk3|Cd163|Scn5a|Dynll1|Shank3|Map2k1|Git1|Kcna5|Dlgap3|Lrp4|Kif1b|Gria2|Adcy5|Grin2b|Grid2|Baiap2|Akap5|Phf6|Il6st|Crk|Dll1|Chrna7|Atp2b4
GOBP_NEGATIVE_REGULATION_OF_NEURON_APOPTOTIC_PROCESS	5.12415e-08	7.6148e-06	0.719513	0.497178	1.95318	179	Nos1|Jun|Prkcg|Nr4a3|Nr4a2|Agap2|Nrp1|Grik2|Wfs1|Ctnnb1|Glp1r|Clu|Mdga2|Slc1a1|Angpt1|Bcl2|Agt|Esr1|Ptk2b|Bok|Ntf3|Kdm2b|Ndnf|Fzd9|Jak2|Mdk|Tfap2b|Hsp90ab1|Ptprz1|Btg2|Isl1|Hspd1|Chl1|Snca|Sema3e|Trp73|Bdnf|Hsph1|Lig4|Ambra1|Atp7a|Ntrk2|Ccnd1|Itsn1|Il6st|Crlf1|Hyou1|Pcp4|Smo|Nefl|Map2k4
GOBP_EMBRYONIC_APPENDAGE_MORPHOGENESIS	2.09127e-06	0.00013319	0.627257	0.535403	1.9504	107	Chst11|Fgfr1|Cyp26b1|Gpc3|Pbx1|Aff3|Rspo2|Bmp7|Ctnnb1|Tgfb2|Crabp2|Rpgrip1l|Osr1|Trp63|Aldh1a2|Dlx5|Ptch1|Fras1|Nipbl|Lrp4|Map3k20|Wnt7a|Smad4|Cacna1c|Grem1|Notch2|Gas1|Alx4|Gnaq|Psen2|Rarb|Tmem231|Bmpr1a|Gli3|Pbx2|Dlx6|Hdac2|Frem2
GOBP_REGULATION_OF_MORPHOGENESIS_OF_A_BRANCHING_STRUCTURE	6.86369e-05	0.0017086	0.538434	0.600204	1.9478	49	Fgfr1|Cpe|Cdh1|Bmp7|Fgf10|Ctnnb1|Lgr4|Agt|Esr1|Lrrk2|Maged1|Mdk|Grem1|Sulf1|Smo
GOBP_AXON_EXTENSION	1.57981e-06	0.000110677	0.643552	0.528897	1.94559	117	Nrp2|Myo5b|Map2|Map1b|Slit3|Nrp1|Cdh1|Sema5a|Slit1|Ndn|Bmpr2|Sema5b|Auts2|Ntn1|Islr2|Sema6d|Cdh4|Tnr|Usp9x|Macf1|Trpc5|Actr3|Rnf6|Ttc3|Srf|Fn1|L1cam|Cttn|Bdnf|Rab21|Ep300|Cyfip1|Ntrk3|Trim46|Golga4
GOBP_APPENDAGE_DEVELOPMENT	2.32882e-07	2.35073e-05	0.690132	0.502135	1.94272	162	Chst11|Fgfr1|Cyp26b1|Gpc3|Pbx1|Aff3|Rspo2|Bmp7|Kremen1|Sik3|Fgf10|Ctnnb1|Tgfb2|Pcsk5|Bmpr2|Crabp2|Rpgrip1l|Nfia|Osr1|Trp63|Aldh1a2|Dlx5|Ptch1|Fras1|Nipbl|Dmd|Tfap2b|Lrp4|Map3k20|Wnt7a|Smad4|Cacna1c|Grem1|Notch2|Gas1|Alx4|Atp7a|Gnaq|Rc3h2|Slc7a11|Psen2|Rarb|Tmem231|Bmpr1a|Gli3|Errfi1|Plxna2|Pbx2|Dlx6|Hdac2|Frem2|Atrx|Gja1|Col3a1|Ski|Col6a1|Kremen2|C2cd3|Lrp6|Ift80|B4galnt1|Megf8|Nog|Lrp5|Itga6|Gna…
GOBP_EMBRYONIC_CAMERA_TYPE_EYE_MORPHOGENESIS	0.000131944	0.00266113	0.518848	0.703525	1.94239	26	Bmp7|Hipk1|Sp3|Arid1a|Kdm2b|Th|Stra6|Cited2|Six3|Pax6
GOCC_POSTSYNAPTIC_SPECIALIZATION_INTRACELLULAR_COMPONENT	8.01961e-05	0.00190915	0.538434	0.585733	1.94104	55	Nos1|Gria1|Ctnnb1|Bcr|Ptk2b|Shank3|Anks1b|Dlg3|Tnik|Tanc1|Nr3c2|Slc30a1|Actn2|Ina|Grin2b|Baiap2|Akap5|Zdhhc5|Dlgap1|Gphn|Akap1|Exoc4
GOBP_NEURON_PROJECTION_EXTENSION_INVOLVED_IN_NEURON_PROJECTION_GUIDANCE	0.000152512	0.00294456	0.518848	0.741025	1.93774	19	Nrp2|Slit3|Nrp1|Sema5a|Slit1|Bmpr2
GOBP_LEARNING	2.08165e-07	2.172e-05	0.690132	0.495638	1.93621	177	Jun|Neto1|Map1a|Cacna1e|Synj1|Grm5|Atp1a3|Rgs14|Specc1|Mapk8ip2|Glp1r|Pgrmc1|Slc1a1|Jph4|Agt|Oprk1|Kcnq2|Drd5|Htr2c|Tacr1|Shank3|Ube3a|Th|Nf1|Gabrb3|Tnr|Gabra5|Nrxn3|Abl2|Sorcs3|Stra6|Tanc1|Git1|Reln|Gmfb|Adcy3|Btg2|C1ql1|Cacna1c|Srf|Atp1a2|Bdnf|Tac1|B3gat1|Foxp2|Nts|Drd1|Uba6|Grin2b|Ntrk2|Zzef1|Pianp|Amph|Atp8a1|Ptgs2|Slc7a11|Clstn3|Meis2|Deaf1|Chst10|Chrna7|Npas4|Pde1b|Nptx2|Gpr88
GOBP_ENDODERM_DEVELOPMENT	0.000105021	0.00229921	0.538434	0.587654	1.93583	53	Nckap1|Brd3|Ctnnb1|Cdc73|Dusp4|Angpt1|Bptf|Arc|Map2k1|Zfp36l1|Ctr9|Inhba|Smad4|Fn1|Leo1|Itgav|Tnrc6c|Itga5|Dusp1|Ankrd17|Col12a1|Ssbp3|Bmpr1a|Paf1|Otx2|Dusp5|Pthlh
GOBP_RAS_PROTEIN_SIGNAL_TRANSDUCTION	2.71667e-06	0.000165546	0.627257	0.533883	1.93568	100	Rasgrf1|Plce1|Rasgef1a|Ralgps2|Fgf10|Rit1|Tgfb2|Spry4|Ntn1|Rapgef2|Map2k1|Mmd2|Dok4|Nf1|Rapgef6|Timp2|Dok3|Sos2|Dok6|Rasgrp1|Shoc2|Notch2|Plk2|Itpkb|Ksr1|Spry2|Sos1|Rapgef5|Dok5|Rgl1|Rasgrp2
GOCC_MEMBRANE_MICRODOMAIN	4.62151e-09	1.2591e-06	0.761461	0.478937	1.93452	257	Nos1|Cd44|Cacna1h|Cnr1|Sorbs1|Kcnd2|Slc1a2|Cdh1|Efnb1|Slc39a6|Hspa1a|Bves|Ctnnb1|Trpc1|Mdga1|Cdh13|Bmpr2|S100a10|Slc1a1|Angpt1|Plpp3|Mapk3|Dlc1|Dag1|Scn5a|Grip1|Kcnd3|Hspa1b|Anxa2|Arc|Akap6|Gpc1|Tnr|Serpinh1|Rhoq|Lrrk2|Jak2|Ptch1|Slc5a7|Pdpn|Kcna5|Cd55|Dmd|Myadm|Lrp4|Cr1l|Kcna3|Selplg|Cacna1c|Slc9a1|Cdh2|Atp1a2|Eno1|Slc22a6|Prkar2a|Drd1|Furin|Trpc4|Akap5|Sulf1|Il6st|Gnaq|Cbl|Cavin1|Pag1|Chrna3|Pt…
GOBP_MORPHOGENESIS_OF_A_BRANCHING_STRUCTURE	1.22725e-07	1.46791e-05	0.690132	0.488614	1.93197	194	Cd44|Fgfr1|Epha7|Cpe|Gpc3|Pbx1|Nrp1|Cdh1|Rspo2|Bmp7|Sema5a|Fgf10|Ctnnb1|Yap1|Lgr4|Angpt1|Bcl2|Agt|Trp63|Esr1|Dag1|Celsr1|Kdm5b|Lrrk2|Tmtc3|Cited2|Ptch1|Maged1|Mdk|Rspo3|Fgf2|Btrc|Dchs1|Smad4|Srf|Grem1|Sema3e|Nfatc1|Wnt6|Gna13|Mmp14|Spint1|Spry2|Dlg5|Sulf1|Vdr|Smo|Fem1b|Gli3|Foxc2|Rbm15|Eng|Tmem67|Etv5
GOBP_EMBRYONIC_CAMERA_TYPE_EYE_DEVELOPMENT	0.000242743	0.00429751	0.518848	0.640867	1.93096	37	Bmp7|Fgf10|Hipk1|Sp3|Aldh1a2|Arid1a|Kdm2b|Th|Stra6|Cited2|Six3|Pax6
GOBP_LAMELLIPODIUM_ORGANIZATION	2.18359e-05	0.000748835	0.57561	0.552859	1.93018	83	Nckap1|Cd44|Arpc5|Plce1|Ptpro|Hsp90aa1|Cdh13|Auts2|S1pr1|Pdpn|Wasf3|Actr2|Abi2|Actr3|Fgd4|Fer|Spata13|Abi1|Cttn|Atp7a|Cyfip1|Vav3|Arpc2|Akirin1|Wasf1|Coro1c|Ajuba|Nck1|Golph3
GOBP_REGULATION_OF_ANIMAL_ORGAN_FORMATION	0.00027096	0.00460531	0.498493	0.732838	1.92992	20	Robo1|Fgfr1|Bmp7|Fgf10|Ctnnb1|Cited2|Fgf2|Robo2|Sulf1
GOMF_TRANSMITTER_GATED_CHANNEL_ACTIVITY	0.000232725	0.00415012	0.518848	0.621687	1.92775	42	Gria1|Gabrb1|Grik2|Gabra2|Grin3a|Glra2|Grid1|Ptk2b|Grik4|Gabrb3|Gabra5|Grik3|Grin2c|Gabrg3|Gria2|Gabrg1|Grin2b|Grid2|Glra3|Chrna3|Gria3|Chrna4|Chrna7
GOBP_NEGATIVE_REGULATION_OF_SYNAPSE_ORGANIZATION	0.000357358	0.00558115	0.498493	0.764667	1.92728	17	Robo1|Epha7|Mdga1|Pgrmc1|Ptpn13|Clstn3
GOBP_CELL_CELL_ADHESION_VIA_PLASMA_MEMBRANE_ADHESION_MOLECULES	1.35874e-07	1.58649e-05	0.690132	0.494362	1.92476	172	Robo1|Pcdh1|Alcam|Cdh1|Tenm1|Igsf21|Gpc4|Ntng2|Cdh9|Tgfb2|Epha3|Mdga1|Pcdh17|Elfn2|Mdga2|Cdh13|Cdhr3|Atp2c1|Pcdh8|Crb1|Pcdh19|Cdh4|Klf4|Cdh11|Celsr1|Cdhr1|Ptprt|Cadm1|Sdk2|Ret|Nexn|Cd164|Myadm|Tenm3|Dab1|Adgrl3|Dchs1|Palld|Chl1|Robo2|Pcdh10|Cdh2|L1cam|Grid2|Dscaml1|Kirrel3|Fgfrl1|Taok2|Itga5|Celsr2|Emb|Fat3|Clstn3|Tenm4|Ntng1|Scarf2|Cntn5|Ajuba|Amigo2|Cdh24|Pcdhga4|Bmp2|Cdh5
GOCC_DENDRITE_CYTOPLASM	9.95819e-05	0.00221977	0.538434	0.669241	1.92461	31	Map2|Grik2|Kcnab1|Oprm1|Map2k1|Lrrk2|Grik3|Sfpq|Uhmk1|Gria2|Baiap2|Canx|Map2k4|Hpca|Hnrnpu
GOBP_NEGATIVE_REGULATION_OF_AXONOGENESIS	0.000107157	0.00233554	0.538434	0.580451	1.92354	55	Map2|Epha7|Nrp1|Cdh1|Sema5a|Slit1|Ntn1|Sema6d|Tnr|Lrp4|Actr3|Dab1|Rnf6|Ttc3
GOCC_NEURON_TO_NEURON_SYNAPSE	1.01994e-12	1.66726e-09	0.91012	0.450392	1.92337	468	Map2|Adra2a|Kcna4|Grm1|Nos1|Epha7|Gria1|Plppr4|Map1b|Neto1|Map1a|Prkcg|Grm5|Atp1a3|Akap9|Pclo|Rtn1|Ptpro|Grik2|Dgkb|Rgs14|Igsf21|Pdlim5|Cdh9|Ank2|Dcc|Ctnnb1|Mapk8ip2|Bcr|Syn2|Nsg2|Cnih2|Eif3a|Elfn2|Bmpr2|Abhd17c|Mpdz|Slc1a1|Grin3a|Eps8|Pak3|Ppp1r9b|Lrrc7|Neurl1a|Adam10|Bsn|Grip1|Samd14|Sorcs2|Drd5|Cacng5|Dlg2|Plxnc1|Lrrtm2|Grid1|Arc|Ptk2b|Grik4|Shank3|Map2k1|Elavl2|Dnajb1|Anks1b|Sptbn1|Dlg3|Tnr|P…
GOBP_ANTEROGRADE_AXONAL_TRANSPORT	0.000101245	0.00223651	0.538434	0.589013	1.92329	52	Map2|Neto1|Map1a|Cnih2|Sybu|Rab27b|Dlg2|Hap1|Kif1b|Hspb1|Caly|Kif1a|Rab21|Ap3d1|Ank3|Agbl4|Trim46|Nefl|Ap3b1
GOBP_KIDNEY_EPITHELIUM_DEVELOPMENT	2.04477e-06	0.000131942	0.627257	0.517148	1.92313	121	Cd44|Kif26b|Fgfr1|Epha7|Gpc3|Pbx1|Ptpro|Bmp7|Wnt7b|Ctnnb1|Smad1|Yap1|Gdf11|Lgr4|Bcl2|Mtss1|Osr1|Agt|Wwtr1|Cited2|Ptch1|Maged1|Ret|Smad6|Tfap2b|Fgf2|Dchs1|Smad4|Robo2|Grem1|Notch2|Bdnf|Wnt6|Klhl3|Crlf1|Dll1|Rarb|Smo|Gli3
GOBP_RAC_PROTEIN_SIGNAL_TRANSDUCTION	0.000135539	0.00268873	0.518848	0.583768	1.92303	53	Nckap1|Rasgrf1|Nisch|Cdh13|Eps8|Auts2|Camk2d|Elmo1|Nf1|Crkl|Abi2|Lrp4|Dynlt1c|Cyfip1|Crk|Als2|Farp1|Tiam1|Wasf1
GOCC_NEURON_PROJECTION_TERMINUS	1.46992e-07	1.63829e-05	0.690132	0.487864	1.92181	185	Adra2a|Nos1|Prkcg|Atp1a3|Pclo|Grik2|Slc1a2|Syt4|Cdh1|Slc17a8|Kcnk2|Htr1b|Cplx2|Slc1a1|Esr1|Crhr2|Uchl1|Bsn|Oprk1|Grip1|Grik4|Th|Gabrb3|Hap1|Unc13c|Lrrk2|Calb2|Tanc1|Ncs1|Git1|Dmd|Grik3|Prss12|Kcna3|Erc2|Slc8a1|Snca|Gria2|Hcn3|Ap1s1|Scrg1|L1cam|Bdnf|Nts|Ap3d1|Srsf10|Drd1|Fkbp1a|Hspa8|Grin2b|Ntrk2|Cyfip1|Hcn4|Adra2c|Baiap2|Itsn1|Amph|Arpc2|Ptpn9|Gria3|Slc18a2
GOBP_NEURON_PROJECTION_GUIDANCE	7.32697e-08	9.98096e-06	0.704976	0.482125	1.91965	206	Robo1|Nrp2|Unc5c|Epha7|Nr4a3|Slit3|Lamb1|Ptpro|Nrp1|Alcam|Efnb1|Bmp7|Sema5a|Wnt7b|Dcc|Slit1|Zic2|Tgfb2|Epha3|Epha5|Bmpr1b|Bmpr2|Lgr4|Sema5b|Matn2|Dag1|Ntn1|Sema6d|Cdh4|Dlx5|Egr2|Enah|Ntf3|Myh10|Gap43|Trio|Cyfip2|Ptch1|Reln|Nexn|Epha6|Apbb2|Smad4|Isl1|Chl1|Tubb2b|Robo2|Fezf2|Sema3e|Gas1|L1cam|Bdnf|Ank3|Nova2|Cyfip1|Dscaml1|Emb|Pax6|Sema4c|Smo|Cntn1|Gli3|Diaph2|Ncam1|Nfib|Cntn5|Lgi1|Ngfr|Otx2
GOMF_NEUROPEPTIDE_RECEPTOR_ACTIVITY	0.000281666	0.00474671	0.498493	0.697257	1.91783	24	Tacr3|Sstr4|Oprm1|Gpr139|Npbwr1|Tacr1|Npy2r|Sstr2|Nmbr|Prokr2|Gpr83
GOBP_REGULATION_OF_PRESYNAPSE_ORGANIZATION	0.000121532	0.00251474	0.538434	0.620524	1.91722	41	Lrrtm1|Gpc4|Ntng2|Mdga1|Mdga2|Slitrk6|Eif4g1|Wnt7a|Snca|Grid2|Lrrtm3|Ntrk3|Cacna2d3|Farp1|Clstn3
GOBP_RESPONSE_TO_TEMPERATURE_STIMULUS	1.02707e-06	7.74888e-05	0.643552	0.509065	1.91605	137	Nos1|Atp1a3|Stac|Xylt1|Ano3|Grik2|Hsp90aa1|Hspa1a|Zfp516|Thra|Htr1b|Dhx9|Lxn|Agt|Kcnq2|Vgf|Hspa1b|Dnajb1|Nf1|Dnajc3|Cidea|Dnaja1|Psip1|Hsp90ab1|Hspb1|Chordc1|Lipa|Tpr|Tac1|Tcim|Pirt|Dnaja4|Chrna7|Tlr4|Ngfr|Myof|Nfe2l1|Pawr|St8sia1|Arpp21|Cdh8|Fgf1|Htr2a|Rnf34|Cxcr4
GOBP_REGULATION_OF_CELL_SUBSTRATE_ADHESION	2.40457e-07	2.3584e-05	0.674963	0.484009	1.91377	194	Peak1|Rasa1|Smoc2|Prkce|Nrp1|Slk|Arhgap6|Fbln1|Epha3|Pcsk5|Cdh13|S100a10|Bcl2|Dlc1|Spry4|Dag1|Men1|Ptk2b|Npy2r|Onecut2|Ndnf|Nf1|Jak2|Spp1|Mink1|Macf1|Pdpn|Mdk|Fam107a|Bcl6|Dmd|Abi3bp|Crkl|Serpine1|Myadm|Ptprz1|Coro2b|Vit|Fn1|Grem1|Fzd7|Dab2|Sema3e|Itgb1bp1|Thbs1|Nexmif|L1cam|Mmp14|Limch1|Pkp2|Itga5|Ccl25|Crk|Adam15|Fzd4|Arpc2
GOCC_APICAL_DENDRITE	0.000124471	0.00256472	0.518848	0.664012	1.90957	31	Map2|Rasgrf1|Map1b|Sez6|Rgs12|Slc17a8|Clu|Slc1a1|Cpeb3|Neurl1a|Ptk2b
GOCC_NEURON_SPINE	8.54607e-08	1.1327e-05	0.704976	0.479853	1.9065	204	Myo5b|Zfp804a|Kcna4|Grm1|Gria1|Grm5|Sez6|Atp1a3|Kcnd2|Ptpro|Slc1a2|Atp2b1|Rgs14|Cnih2|Slc1a1|Ppp1r9b|Fxr1|Oprm1|Lrrc7|Neurl1a|Adam10|Grip1|Drd5|Kcnd3|Arc|Ptk2b|Shank3|Actn1|Dnajb1|Myh10|Abl2|Shisa9|Abi3bp|Abi2|Dlgap3|Itga8|Ptprz1|Palmd|Slc8a1|Nedd4|Gria2|Slc1a3|Atp1a2|Sipa1l1|Cald1|Ppp1r2|Drd1|Hspa8|Grin2b|Grid2|Ntrk2|Cyfip1|Baiap2|Akap5|Rgs7bp|Itsn1|Ppfia2|Als2|Arpc2|Canx|Cnn3|Gria3|Kcnd1|Shisa6…
GOBP_AXON_DEVELOPMENT	8.01839e-13	1.66726e-09	0.921426	0.445619	1.90608	486	Robo1|Nrp2|Myo5b|Map2|Unc5c|Epha7|Plppr4|Map1b|Jun|Map1a|Nr4a3|Slit3|Cnr1|Nr4a2|Lamb1|Xylt1|Col25a1|Bex1|Ptpro|Nrp1|Ust|Alcam|Cdh1|Efnb1|B4galt6|Bmp7|Ntng2|Kremen1|Sema5a|Wnt7b|Dcc|Slit1|Zic2|Ndn|Tgfb2|Nptx1|Epha3|Epha5|Bmpr1b|Arhgef28|Bmpr2|Lgr4|Sema5b|Bcl2|Crabp2|Pak3|Auts2|Slitrk6|Tnfrsf21|Uchl1|Matn2|Dag1|Ntn1|Islr2|Sema6d|Cdh4|Klf4|Ache|Plxnc1|Dlx5|Cdh11|Egr2|Enah|Map2k1|Ntf3|Skil|Myh10|Tnr|…
GOBP_ENDOCARDIAL_CUSHION_DEVELOPMENT	0.000155982	0.00298802	0.518848	0.612538	1.90519	43	Robo1|Bmp7|Tgfb2|Epha3|Bmpr2|Cited2|Tmem100|Dchs1|Smad4|Isl1|Nedd4|Robo2|Thbs1|Nfatc1|Bmp5|Bmpr1a|Eng|Adamts5|Bmp2
GOBP_MESODERM_DEVELOPMENT	2.02032e-05	0.00070093	0.57561	0.545832	1.90495	82	Nckap1|Fgfr1|Nr4a3|Bmp7|Kdm6b|Zic2|Smad1|Yap1|Bmpr2|Osr1|Trp63|Cited2|Macf1|Zfp36l1|Inhba|Ets2|Smad4|Srf|Tead1|Ahdc1|Twsg1|Smo|Ssbp3|Rps6ka6|Bmpr1a|Foxc2|Otx2|Foxc1
GOBP_METANEPHROS_DEVELOPMENT	3.9901e-05	0.00113764	0.557332	0.567733	1.90434	64	Kif26b|Gpc3|Bmp7|Fgf10|Wnt7b|Ctnnb1|Yap1|Gdf11|Lgr4|Bcl2|Mtss1|Osr1|Wwtr1|Nf1|Ptch1|Fras1|Ret|Tfap2b|Itga8|Smad4|Robo2|Grem1|Egr1|Dlg5|Smo|Gli3|Foxc2
GOBP_REGULATION_OF_NEURONAL_SYNAPTIC_PLASTICITY	2.5149e-05	0.000811386	0.57561	0.553093	1.90389	74	Rasgrf1|Ncdn|Neto1|Grm5|Atp1a3|Grik2|Syt4|Fxr1|Agt|Neurl1a|Vgf|Arc|Shank3|Nf1|Shisa9|Grin2c|Snca|Bdnf|Grin2b|Egr1|Camk2b|Shisa6|Lnpep|Kcnn2|Syn1|Kmt2a|Synpo|Drd2|Slc4a10|Shisa7
GOBP_FOREBRAIN_DEVELOPMENT	2.21354e-10	1.3569e-07	0.826657	0.455634	1.90116	350	Robo1|Nrp2|Fgfr1|Nr4a3|Atp1a3|Nr4a2|Lamb1|Nrp1|Slc1a2|Nr2f2|Dclk2|Sema5a|Fgf10|Wnt7b|Ctnnb1|Kdm6b|Slit1|Mdga1|Pgap1|Epha5|Socs7|Adgrg1|Rpgrip1l|Fxr1|Dmxl2|Dlc1|Ndst1|Kcnq2|Aldh1a2|Apaf1|Rapgef2|Arid1a|Dlx5|Ncor2|Shank3|Zswim6|Tubb2a|Kdm2b|Ndnf|Nf1|Myh10|Tnr|Hap1|Afdn|Lrrk2|Usp9x|Mdk|Reln|Ptchd1|Crkl|Ptger3|Fgf2|Nr2e1|Zic1|Gdpd5|Wdr37|Dab1|Atf5|Rfx4|Mettl3|Wnt7a|Inhba|Btg2|Mboat7|Isl1|Nin|Ccdc85c|…
GOBP_REGULATION_OF_RAS_PROTEIN_SIGNAL_TRANSDUCTION	0.000100434	0.00222863	0.538434	0.575533	1.89947	54	Rasgrf1|Rasgef1a|Fgf10|Tgfb2|Spry4|Map2k1|Mmd2|Nf1|Timp2|Rasgrp1|Shoc2|Notch2|Itpkb|Spry2|Sos1
GOMF_PDZ_DOMAIN_BINDING	5.70431e-06	0.000294463	0.610527	0.520633	1.89785	106	Gria1|Grik2|Atp2b1|Crim1|Dock4|Cntnap4|Grip1|Ccdc88c|Rapgef2|Dlg2|Sntb1|Kidins220|Sdc2|Dlg3|Sstr2|Kcnj4|Shisa9|Cadm1|Erc1|Dmd|Nsf|Dlgap3|Erc2|Grin2c|Gria2|Fzd7|Cftr|L1cam|Fzd8|Grid2|Kirrel3|Baiap2|Tgfbr3|Fzd4|Shisa6|Dtna|Atp2b4|Plekha2|Lnx2|Gja1|Gng5|Cxxc4|Acvr2a|Exoc4|Synj2
GOMF_PROTEIN_FOLDING_CHAPERONE	0.000109306	0.00235875	0.538434	0.581478	1.89757	51	Hsp90aa1|Hspa1a|Hspa13|Hspa1b|Hspa4l|Dnajb1|Hspa2|Cct5|Hsp90ab1|Hspb1|Hspd1|Hspa4|Hsph1|Hspe1|Hspa8|Cct4|Hsp90b1|Hyou1|Hspa5
GOBP_SYNAPTIC_TRANSMISSION_GLUTAMATERGIC	3.793e-06	0.000217024	0.627257	0.517541	1.89518	113	Grm1|Gria1|Plppr4|Grm5|Cnr1|Grik2|Slc17a8|Mapk8ip2|Cnih2|Htr1b|Grin3a|Fxr1|Cacng5|Grid1|Ptk2b|Grik4|Shank3|Plat|Npy2r|Nf1|Tnr|Unc13c|Cacng8|Lrrk2|Reln|Grik3|Serpine2|Grin2c|Gria2|Cdh2|Cacng4|Drd1|Grin2b|Grid2|Ntrk2|Zzef1|Ptgs2|Als2|Gria3|Clstn3
GOCC_SCHAFFER_COLLATERAL_CA1_SYNAPSE	1.88479e-06	0.00012324	0.643552	0.497709	1.89478	148	Myo5b|Grm1|Epha7|Plppr4|Neto1|Synj1|Grm5|Gabrb1|Dgkb|Ntng2|Dcc|Ctnnb1|Bcr|Syn2|Kcnk2|Slc1a1|Bsn|Pcdh8|Myo9a|Lrrtm2|Cdh11|Ptk2b|Plat|Anks1b|Tnr|Cacng8|Trio|Cadm1|Prss12|Wnt7a|Adgrl3|Slc30a1|Tubb2b|Gria2|Itpr1|L1cam|Ina|Rock2|Baiap2|Snx27|Gripap1|Arpc2|Nefl|Ralbp1|Rap2a|Ncam1|Pfn1|Ntng1|Chrm1|Syn1|Lrfn2|Synpo|Cacna1b|Gabbr1|Exoc4|Ube2i|Slc6a7|Snap91|Dpysl2|Stxbp5|Epn1|Rnf216
GOBP_ORGAN_INDUCTION	0.000372155	0.00563358	0.498493	0.764714	1.89439	15	Robo1|Fgfr1|Fgf10|Ctnnb1|Fgf2|Robo2
GOCC_CAVEOLA	2.40048e-05	0.000784798	0.57561	0.535711	1.89368	91	Nos1|Cacna1h|Sorbs1|Kcnd2|Cdh1|Bves|Ctnnb1|Cdh13|Bmpr2|Mapk3|Dlc1|Scn5a|Kcnd3|Akap6|Lrrk2|Jak2|Ptch1|Cacna1c|Atp1a2|Slc22a6|Drd1|Trpc4|Gnaq|Cbl|Cavin1|Ptgs2|Vdr|Smo|Scarb1|Bmpr1a|Slc2a3|Coro1c|Myof|Mlc1
GOBP_CELL_JUNCTION_ASSEMBLY	7.65161e-12	7.5047e-09	0.875325	0.443702	1.89351	451	Robo1|Peak1|Fgfr1|Epha7|Gria1|Map1b|Sorbs1|Hopx|Pclo|Lrrtm1|Ptpro|Nrp1|Slk|Cdh1|Efnb1|Gpc4|Ntng2|Pdlim5|Cdh9|Arhgap6|Ctnnb1|Gabra2|Nptx1|Epha3|Bcr|Nedd4l|Mdga1|Pcdh17|Mdga2|Cdh13|S100a10|Mpdz|Patj|Hipk1|Bcl2|Icam5|Ppp1r9b|Cpeb3|Slitrk6|Dlc1|Agt|Neurl1a|Bsn|Ntn1|Myo9a|Cdh4|Ache|Rapgef2|Lrrtm2|Cdh11|Ptk2b|Shank3|Elavl2|Actn1|Gabrb3|Pkn2|Gabra5|Afdn|Nrxn3|Gap43|Gjb2|Cadm1|Usp9x|Macf1|Ace|Sdk2|Fam107…
GOBP_DOPAMINE_RECEPTOR_SIGNALING_PATHWAY	0.000385581	0.0057548	0.498493	0.649059	1.89158	33	Nsg2|Gnao1|Slc1a1|Oprm1|Drd5|Lrrk2|Gnal|Caly|Drd1|Adcy5|Gnaq|Klf16|Rgs8|Alk|Nsg1|Drd2|Prmt5|Ncstn|Rgs9|Gnas
GOMF_SMAD_BINDING	2.84459e-05	0.000877351	0.57561	0.548292	1.88882	75	Jun|Ctnnb1|Smad1|Acvr1c|Bmpr1b|Men1|Skil|Cited2|Usp9x|Smad6|Smad4|Creb3l1|Fos|Col1a2|Dab2|Fkbp1a|Ep300|Prdm16|Tgfbr3|Pax6|Zbtb7a|Mef2a|Bmpr1a|Parp1|Tcf12|Ipo7|Yy1|Col3a1|Zmiz1|Ski|Trim33
GOBP_CELL_MIGRATION_INVOLVED_IN_SPROUTING_ANGIOGENESIS	0.000265201	0.00459556	0.498493	0.573298	1.88854	53	Robo1|Nrp1|Mia3|Klf4|Fgf2|Nr2e1|Srf|Grem1|Itgb1bp1|Thbs1|Plk2|Fgfbp1|Nr4a1|Hdac5|Tgfbr3|Ptgs2|Anxa1|Jcad|Foxc2
GOBP_POSTSYNAPTIC_DENSITY_ORGANIZATION	0.000127373	0.00259186	0.518848	0.578156	1.88673	51	Fgfr1|Lrrtm1|Nptx1|Dlg2|Lrrtm2|Ptk2b|Shank3|Nrxn3|Cadm1|Reln|Abi3bp|Adgrl3|Slc30a1|Cdh2|Sipa1l1|Grid2|Ntrk3
GOBP_REGULATION_OF_SYNAPSE_STRUCTURE_OR_ACTIVITY	6.37549e-10	2.84231e-07	0.801216	0.452101	1.88564	351	Robo1|Nrp2|Myo5b|Zfp804a|Fgfr1|Epha7|Plppr4|Map1b|Lrrtm1|Ptpro|Dgkb|Gpc4|Ntng2|Pdlim5|Ctnnb1|Slc17a8|Camkv|Mdga1|Cntnap4|Pgrmc1|Mdga2|Sparc|Sybu|Abhd17c|Icam5|Pak3|Ppp1r9b|Cpeb3|Wasl|Slitrk6|Neurl1a|Adam10|Pcdh8|Dag1|Ntn1|Rapgef2|Plxnc1|Lrrtm2|Grid1|Arc|Ptk2b|Shank3|Elavl2|Ube3a|Nf1|Myh10|Ptprt|Afdn|Lrrk2|Tanc1|Usp9x|Fam107a|Eif4g1|Reln|Actr2|Ptpn13|Abi3bp|Htr4|Abi2|Lrp4|Actr3|Dab1|Wnt7a|Adgrl3|D…
GOCC_POSTSYNAPTIC_CYTOSKELETON	0.000548535	0.00732974	0.477271	0.692993	1.88211	23	Myo5b|Myh10|Fam107a|Abi2|Actn2|Cttn|Ina|Cttnbp2|Itsn1|Filip1|Nefl|Dbn1|Nefh|Actb|Sptbn2|Myo5a|Ppp1r9a|Nefm
GOBP_OSSIFICATION	7.13736e-10	2.9168e-07	0.801216	0.454197	1.88195	326	Fgfr1|Fosl2|Gpc3|Pbx1|Xylt1|Clec3b|Rspo2|Atp2b1|Crim1|Bmp7|Kremen1|Nab2|Sik3|Wnt7b|Ctnnb1|Smpd3|Tmem64|Thra|Smad1|Yap1|Mia3|Bmpr1b|Bmpr2|Lgr4|Tob2|Bcl2|Gdf10|Mtss1|Mapk3|Osr1|Sp3|Trp63|Snx10|Ddr2|Dlx5|Men1|Egr2|Tacr1|Ptk2b|Wwtr1|Bambi|Dlk1|Nf1|Fzd9|S1pr1|Phex|Fndc3b|Bmp6|Scube3|Ptch1|Spp1|Git1|Klf10|Mdk|Nipbl|Smad6|Lrp4|Junb|Fgf2|Slc8a1|Slc26a2|Dchs1|Smad4|Creb3l1|Mef2d|Col1a2|Grem1|Nfatc1|Fam20c…
GOBP_BONE_MINERALIZATION	2.23887e-05	0.000752423	0.57561	0.517504	1.88058	104	Fosl2|Gpc3|Clec3b|Rspo2|Atp2b1|Bmp7|Smpd3|Mia3|Bmpr1b|Bmpr2|Lgr4|Mtss1|Osr1|Snx10|Ddr2|Ptk2b|Dlk1|Fzd9|S1pr1|Phex|Bmp6|Spp1|Klf10|Slc8a1|Col1a2|Grem1|Fam20c|Sbds|Suv39h1|Txlng|Alpl|Ano6|Ptgs2|Vdr|Bmpr1a|Gla|Rogdi|Gja1|Bmp2|Slc24a3|Col6a1|Tcf7l2|Pthlh|Gpm6b|Acvr2a
GOMF_GLUTAMATE_GATED_RECEPTOR_ACTIVITY	0.000701444	0.00886567	0.477271	0.746056	1.88038	17	Gria1|Grik2|Grin3a|Ptk2b|Grik4|Grik3|Grin2c|Gria2|Grin2b|Gria3
GOBP_MULTICELLULAR_ORGANISMAL_RESPONSE_TO_STRESS	1.81921e-05	0.00064648	0.57561	0.518154	1.88019	102	Adra2a|Nos1|Prkcg|Cacna1e|Atp1a3|Scn3a|Nr4a2|Grik2|Mapk8ip2|Slc1a1|Bcl2|Htr2c|Tacr1|Usp46|Shank3|Npy2r|Gabra5|Lypd1|Mdk|Npas2|Ret|Eif4g1|Ankfn1|Reln|Nr2e1|Atp1a2|Thbs1|Bdnf|Tac1|Drd1|Grin2b|Gch1|Hdac5|Gng7|Pirt|Als2|Dbi|Deaf1|Ncam1|Ido1|Gja1|Penk|Cacna1b|Ednrb|Aqp9|Col6a1
GOCC_PLASMA_MEMBRANE_RAFT	9.44081e-06	0.000409714	0.593325	0.51087	1.87928	117	Nos1|Cacna1h|Sorbs1|Kcnd2|Cdh1|Bves|Ctnnb1|Cdh13|Bmpr2|Mapk3|Dlc1|Dag1|Scn5a|Kcnd3|Akap6|Lrrk2|Jak2|Ptch1|Slc5a7|Lrp4|Cr1l|Selplg|Cacna1c|Cdh2|Atp1a2|Slc22a6|Prkar2a|Drd1|Trpc4|Gnaq|Cbl|Cavin1|Chrna3|Ptgs2|Vdr|Smo|Scarb1|Bmpr1a|Slc2a3|Chrna7|Coro1c|Myof|Mlc1
GOBP_DENDRITE_DEVELOPMENT	3.95651e-09	1.14134e-06	0.761461	0.455522	1.879	303	Robo1|Myo5b|Map2|Map1b|Map1a|Sez6|Nrp1|Bmp7|Pdlim5|Chat|Mapk8ip2|Nedd4l|Dgkg|Epha5|Mpdz|Grin3a|Pak3|Ppp1r9b|Cpeb3|Wasl|Neurl1a|Adam10|Matn2|Grip1|Ntn1|Ache|Rapgef2|Arc|Shank3|Csmd3|Camk1d|Kidins220|Ube3a|Sdc2|Afdn|Abl2|Lrrk2|Tnik|Clip1|Mink1|Git1|Reln|Actr2|Abi3bp|Crkl|Abi2|Lrp4|Trpc5|Dynlt1c|Nr2e1|Ptprz1|Actr3|Dab1|Wnt7a|Dnm1l|Pbrm1|Nedd4|Slc30a1|Fezf2|Sipa1l1|Abi1|Arid1b|Bdnf|Kif1a|Rab21|Caprin…
GOMF_VOLTAGE_GATED_CALCIUM_CHANNEL_ACTIVITY	0.000493896	0.00688543	0.477271	0.644368	1.87791	33	Cachd1|Cacna1h|Cacna1e|Cacnb2|Htr1b|Oprm1|Cacng5|Cacng8|Ncs1|Cacna2d2|Cacna1c|Cacng4|Itgav|Cacnb1|Pkd2|Cacna2d3
GOBP_POSITIVE_REGULATION_OF_LAMELLIPODIUM_ASSEMBLY	0.000466894	0.00663216	0.498493	0.679878	1.8771	26	Nckap1|Plce1|Hsp90aa1|Auts2|Actr2|Abi2|Actr3|Atp7a|Cyfip1|Arpc2|Akirin1
GOCC_ASTROCYTE_PROJECTION	0.00051006	0.00694814	0.477271	0.700007	1.87685	22	Grm5|Slc1a2|Syt4|Slc17a8|Kcnk2|Adgrg1|Gjb2|Dmd|Atp1b2|Aqp4|Slc7a11
GOBP_SMALL_GTPASE_MEDIATED_SIGNAL_TRANSDUCTION	1.71883e-10	1.20417e-07	0.826657	0.446753	1.8764	389	Robo1|Nckap1|Amot|Rasgrf1|Plce1|Sipa1l3|Nrp1|Rasgef1a|Nisch|Ralgps2|Fgf10|Rit1|Tgfb2|Bcr|Dock4|Cdh13|Arhgef28|Adgrg1|Eps8|Auts2|Dlc1|Spry4|Ntn1|Ccdc88c|Dock11|Camk2d|Rapgef2|Elmo1|Map2k1|Celsr1|Mmd2|Dok4|Nf1|Rapgef6|Timp2|Abl2|Rhoq|Ripor2|Lrrk2|Dok3|Sos2|Pdpn|Git1|Uso1|Reln|Bcl6|Lpar4|Crkl|Abi2|Dok6|Lrp4|Rasgrp1|Dynlt1c|Arhgap18|Gbf1|Dab1|Rab9b|Arhgef9|Shoc2|G3bp2|Srgap1|Lipa|Col1a2|Gpr4|Rab39|Cd…
GOBP_BRANCHING_MORPHOGENESIS_OF_AN_EPITHELIAL_TUBE	1.67766e-06	0.000114268	0.643552	0.490067	1.87534	150	Cd44|Gpc3|Pbx1|Nrp1|Rspo2|Bmp7|Sema5a|Fgf10|Ctnnb1|Yap1|Lgr4|Angpt1|Bcl2|Agt|Esr1|Dag1|Celsr1|Kdm5b|Tmtc3|Cited2|Ptch1|Maged1|Mdk|Fgf2|Btrc|Dchs1|Smad4|Srf|Grem1|Sema3e|Nfatc1|Wnt6|Gna13|Mmp14|Spry2|Dlg5|Vdr|Smo|Gli3|Foxc2|Rbm15|Eng|Tmem67|Etv5
GOBP_HOMOPHILIC_CELL_ADHESION_VIA_PLASMA_MEMBRANE_ADHESION_MOLECULES	1.61849e-05	0.000609659	0.57561	0.530987	1.87278	90	Robo1|Pcdh1|Cdh1|Igsf21|Cdh9|Cdh13|Cdhr3|Pcdh8|Pcdh19|Cdh4|Cdh11|Celsr1|Cdhr1|Ptprt|Cadm1|Sdk2|Ret|Nexn|Tenm3|Dchs1|Palld|Chl1|Robo2|Pcdh10|Cdh2|L1cam|Dscaml1|Kirrel3|Celsr2|Emb|Fat3|Clstn3|Cntn5|Amigo2|Cdh24|Pcdhga4|Cdh5
GOBP_NEURON_MIGRATION	1.40638e-06	9.99546e-05	0.643552	0.479987	1.87233	174	Nrp2|Unc5c|Nr4a2|Nrp1|Hsp90aa1|Cdh1|Nr2f2|Ntng2|Dcc|Ctnnb1|Ndn|Mdga1|Mdga2|Scrt2|Adgrg1|Nav1|Auts2|Matn2|Ntn1|Rapgef2|Zswim6|Celsr1|Ndnf|Myh10|Usp9x|Mdk|Nipbl|Reln|Crkl|Abi2|Ptprz1|Dab1|Apbb2|Adgrl3|Chl1|Astn1|Srf|Tubb2b|Fezf2|Sema3e|Nexmif|Abi1|Drd1|Ddit4|Ntrk2|Pomgnt2|Kirrel3|Camk2b|Ntrk3|Trim46|Crk|Celsr2|Pax6|Fat3|Katna1
GOMF_SERINE_TYPE_ENDOPEPTIDASE_INHIBITOR_ACTIVITY	0.000298117	0.00495582	0.498493	0.605912	1.87208	41	Serpina3n|Crim1|Anxa2|Serpinh1|Wfikkn2|Serpine1|Serpine2|Serpinb6b|Itih2|Serpinf1|Furin|Spint1|Cd109|Spink8|Serpinb9|Serpind1|Serpina9|Itih3|Serpinb1b|Papln
GOBP_REGULATION_OF_POSTSYNAPSE_ORGANIZATION	7.14454e-07	6.25657e-05	0.659444	0.481959	1.87147	170	Nrp2|Zfp804a|Fgfr1|Epha7|Plppr4|Map1b|Lrrtm1|Dgkb|Pdlim5|Abhd17c|Pak3|Ppp1r9b|Cpeb3|Wasl|Neurl1a|Adam10|Lrrtm2|Grid1|Arc|Ptk2b|Shank3|Ube3a|Nf1|Afdn|Lrrk2|Tanc1|Usp9x|Fam107a|Reln|Actr2|Abi3bp|Htr4|Abi2|Lrp4|Actr3|Wnt7a|Dnm1l|Slc30a1|Cdh2|Sipa1l1|Kif1a|Caprin1|Gna13|Hspa8|Grin2b|Grid2|Camk2b|Baiap2|Taok2|Itsn1|Ppfia2|Psen2|Sema4c
GOBP_RESPONSE_TO_BMP	6.56277e-06	0.000318652	0.610527	0.505726	1.87117	120	Fstl5|Gpc3|Crim1|Bmp7|Smpd3|Smad1|Bmpr1b|Gpr155|Bmpr2|Mapk3|Nfia|Kcnd3|Dlx5|Bambi|Skil|Zcchc12|Bmp6|Scube3|Usp9x|Smad6|Tmem100|Tfap2b|Fstl1|Smad4|Vwc2l|Grem1|Notch2|Egr1|Vstm2a|Grem2|Sulf1|Bmp5|Tgfbr3|Twsg1|Zfp423|Bmpr1a|Atf2|Eng|Bmp2|Cdh5|Tmem53|Ski|Trim33|Hivep1|Tcf7l2|Foxd1|Acvr2a
GOBP_DIENCEPHALON_DEVELOPMENT	0.000348187	0.00549039	0.498493	0.567689	1.87006	53	Nrp2|Atp1a3|Nr4a2|Nrp1|Sema5a|Fgf10|Ctnnb1|Ndnf|Hap1|Ptchd1|Fgf2|Isl1|Sema3e|Six3|Pax6|Smo|Bmpr1a|Ncam1|Otx2|Ncor1|Bmp2|Drd2|Tcf7l2|Gli1|Lrp6|Nog|Kdm1a|Chrnb2|Sox2|Wnt1|Ogdh|Gli2|Creb1
GOBP_KIDNEY_MORPHOGENESIS	7.78261e-05	0.00188009	0.538434	0.542248	1.86994	78	Cd44|Kif26b|Gpc3|Pbx1|Bmp7|Fgf10|Wnt7b|Ctnnb1|Lgr4|Bcl2|Osr1|Agt|Wwtr1|Lrrk2|Cited2|Ptch1|Maged1|Fras1|Fgf2|Dchs1|Smad4|Grem1|Wnt6
GOBP_REGULATION_OF_CELL_MATRIX_ADHESION	1.80524e-05	0.000646197	0.57561	0.512843	1.86989	105	Peak1|Rasa1|Nrp1|Slk|Arhgap6|Epha3|Pcsk5|Cdh13|S100a10|Bcl2|Dlc1|Dag1|Ptk2b|Onecut2|Nf1|Mink1|Macf1|Fam107a|Bcl6|Dmd|Serpine1|Grem1|Sema3e|Itgb1bp1|Thbs1|Nexmif|Mmp14|Limch1|Ccl25|Adam15
GOBP_OUTFLOW_TRACT_SEPTUM_MORPHOGENESIS	0.000594799	0.00777839	0.477271	0.70133	1.86942	21	Robo1|Nrp2|Nrp1|Tgfb2|Bmpr2|Smad6|Smad4|Isl1|Robo2
GOBP_POSTSYNAPSE_ASSEMBLY	3.56704e-05	0.00104747	0.557332	0.532713	1.8692	86	Fgfr1|Map1b|Lrrtm1|Ntng2|Nptx1|Ppp1r9b|Cpeb3|Neurl1a|Lrrtm2|Ptk2b|Shank3|Afdn|Nrxn3|Gap43|Usp9x|Fam107a|Reln|Abi3bp|Htr4|Crkl|Lrp4|Arhgef9|Cdh2|Sipa1l1|Gna13|Grid2|Ntrk3|Crk|Sema4c
GOBP_RESPONSE_TO_MONOAMINE	0.000373351	0.00563358	0.498493	0.578593	1.86904	48	Nr4a3|Atp1a3|Nsg2|Gnao1|Slc1a1|Oprm1|Drd5|Htr2c|Lrrk2|Gnal|Caly|Drd1|Adcy5|Gnaq|Klf16|Rgs8|Alk|Nsg1|Drd2|Prmt5|Ncstn|Htr2a|Rgs9
GOMF_SULFOTRANSFERASE_ACTIVITY	0.000337633	0.00541311	0.498493	0.629019	1.86738	35	Chst11|Hs6st2|Ndst4|Chst1|Ust|Dsel|Wscd2|Ndst1|Hs3st2|Chst15|Hs3st4
GOBP_POSITIVE_REGULATION_OF_AXON_EXTENSION	0.000494224	0.00688543	0.477271	0.573151	1.86592	50	Myo5b|Map1b|Nrp1|Sema5a|Bmpr2|Ntn1|Islr2|Cdh4|Macf1|Trpc5|Srf|Fn1|L1cam|Bdnf|Ep300|Cyfip1|Ntrk3|Golga4
GOBP_DEVELOPMENTAL_GROWTH_INVOLVED_IN_MORPHOGENESIS	4.09563e-08	6.92584e-06	0.719513	0.463768	1.86579	246	Robo1|Nrp2|Myo5b|Map2|Kif26b|Epha7|Map1b|Slit3|Nrp1|Syt4|Cdh1|Sema5a|Fgf10|Wnt7b|Ctnnb1|Slit1|Ndn|Nedd4l|Yap1|Bmpr2|Impact|Nat8f3|Sema5b|Crabp2|Auts2|Esr1|Ntn1|Islr2|Sema6d|Cdh4|S1pr1|Tnr|Kdm5b|Afdn|Tmtc3|Cyfip2|Jade2|Cadm1|Usp9x|Macf1|Trpc5|Syt17|Actr3|Rnf6|Nin|Ttc3|Srf|Fn1|L1cam|Cttn|Bdnf|Rab21|Ep300|Cyfip1|Spry2|St8sia2|Ntrk3
GOBP_AUTONOMIC_NERVOUS_SYSTEM_DEVELOPMENT	0.000230157	0.0041344	0.518848	0.648192	1.86408	31	Nrp2|Nrp1|Ctnnb1|Trp63|Egr2|Ackr3|Ntf3|Nf1|Ret|Tfap2b|Fn1
GOBP_EMBRYONIC_EYE_MORPHOGENESIS	0.000339009	0.00541531	0.498493	0.660379	1.8614	29	Bmp7|Hipk1|Sp3|Arid1a|Kdm2b|Th|Stra6|Cited2|Six3|Pax6|Rarb
GOBP_NEURON_PROJECTION_EXTENSION	7.12303e-07	6.25657e-05	0.659444	0.473368	1.85964	179	Robo1|Nrp2|Myo5b|Map2|Map1b|Slit3|Nrp1|Syt4|Cdh1|Sema5a|Ctnnb1|Slit1|Ndn|Nedd4l|Bmpr2|Impact|Sema5b|Auts2|Ntn1|Islr2|Sema6d|Cdh4|Tnr|Afdn|Cyfip2|Jade2|Usp9x|Macf1|Trpc5|Syt17|Actr3|Rnf6|Ttc3|Srf|Fn1|L1cam|Cttn|Bdnf|Rab21|Ep300|Cyfip1|St8sia2|Ntrk3|Trim46|Golga4|Clstn3|Smo|Cpne6|Tiam1
GOBP_NEGATIVE_REGULATION_OF_TRANSMEMBRANE_TRANSPORT	1.55377e-05	0.000595288	0.57561	0.512798	1.85923	100	Nos1|Prkce|Kcnab1|Tgfb2|Irs2|Nedd4l|Bcl2|Pid1|Osr1|Esr1|Gem|Camk2d|Ahi1|Rhoq|Ace|Ptger3|Nedd4|Slc30a1|Actn2|Atp1a2|Thbs1|Pcsk9|Rgs2|Ank3|Atp7a
GOBP_SYNAPSE_ASSEMBLY	1.51614e-08	3.23267e-06	0.733762	0.460571	1.85883	255	Robo1|Fgfr1|Epha7|Gria1|Map1b|Pclo|Lrrtm1|Cdh1|Efnb1|Gpc4|Ntng2|Pdlim5|Cdh9|Ctnnb1|Gabra2|Nptx1|Mdga1|Pcdh17|Mdga2|Icam5|Ppp1r9b|Cpeb3|Slitrk6|Neurl1a|Bsn|Ntn1|Ache|Lrrtm2|Ptk2b|Shank3|Elavl2|Gabrb3|Gabra5|Afdn|Nrxn3|Gap43|Cadm1|Usp9x|Sdk2|Fam107a|Eif4g1|Reln|Ptpn13|Abi3bp|Htr4|Crkl|Lrp4|Actr3|Arhgef9|Wnt7a|Adgrl3|Gabrg3|Snca|Cdh2|Sipa1l1|Gabrg1|L1cam|Lhfpl4|Bdnf|Caprin1|Gna13|Grid2|Ntrk2|Lrrtm3|…
GOBP_CELL_SUBSTRATE_ADHESION	9.85508e-09	2.41647e-06	0.74774	0.45297	1.85874	299	Peak1|Rasa1|Sorbs1|Lamb1|Smoc2|Prkce|Nrp1|Slk|Bves|Arhgap6|Ctnnb1|Fbln1|Epha3|Bcr|Pcsk5|Cdh13|S100a10|Angpt1|Bcl2|Dlc1|Agt|Spry4|Dag1|Parvg|Cdh11|Men1|Anxa2|Ptk2b|Npy2r|Actn1|Onecut2|Ndnf|Nf1|Fndc3b|Jak2|Spp1|Mink1|Macf1|Pdpn|Mdk|Fam107a|Bcl6|Dmd|Abi3bp|Smad6|Crkl|Serpine1|Myadm|Itga8|Ptprz1|Coro2b|Vit|Fer|Srf|Fn1|Actn2|Grem1|Itga7|Fzd7|Dab2|Pip5k1a|Atp1b2|Sema3e|Itgb1bp1|Thbs1|Nexmif|Sorbs3|L1ca…
GOBP_LUNG_EPITHELIUM_DEVELOPMENT	0.000476851	0.00673913	0.498493	0.575402	1.85873	48	Fosl2|Fgf10|Wnt7b|Ctnnb1|Thra|Yap1|Ncor2|Map2k1|Fndc3b|Stra6|Trp73|Foxp2|Foxp4|Errfi1|Nfib|Col6a1|Gpsm2|Pthlh|Foxj1|Foxp1
GOCC_T_TUBULE	0.00013447	0.00268873	0.518848	0.549331	1.85695	66	Nos1|Stac|Kcnd2|Prkce|Ank2|Cacnb2|Oprm1|Esr1|Scn5a|Oprk1|Camk2d|Akap6|Cacng8|Capn3|Slc8a1|Cacna1c|Slc30a1|Slc9a1|Cdh2|Atp1a2|Fer1l5|Prkar2a|Cacng4|Cltc|Scn2a|Ank3|Cacnb1|Aqp4|Stbd1|Vdr
GOCC_AXONEMAL_MICROTUBULE	0.000660431	0.00845628	0.477271	0.696481	1.85649	21	Rpgrip1l|Tekt5|Cfap126|Fam183b|Cfap20|Tubb4b|Pacrg|Cfap45|Cep162|Mns1|Saxo2|Tekt4
GOBP_NERVE_DEVELOPMENT	9.62388e-05	0.00216493	0.538434	0.53941	1.85594	76	Nrp2|Prkcg|Col25a1|Nrp1|Ctnnb1|Nptx1|Slitrk6|Dag1|Kcnq2|Egr2|Ackr3|Ntf3|Gabrb3|Gabra5|Cited2|Ret|Dmd|Serpine2|Isl1|Slc1a3|Bdnf|Scn2a
GOBP_MESODERM_MORPHOGENESIS	0.000491637	0.00688543	0.477271	0.574391	1.85546	48	Nckap1|Fgfr1|Nr4a3|Bmp7|Kdm6b|Smad1|Bmpr2|Macf1|Inhba|Srf|Ahdc1|Twsg1|Bmpr1a|Foxc2|Foxc1|Exoc4|Nog|Prkar1a
GOBP_BIOMINERAL_TISSUE_DEVELOPMENT	8.17415e-06	0.000368299	0.593325	0.492823	1.85434	134	Fgfr1|Fosl2|Gpc3|Clec3b|Rspo2|Atp2b1|Bmp7|Smpd3|Mia3|Bmpr1b|Bmpr2|Lgr4|Mtss1|Osr1|Snx10|Ddr2|Ptk2b|Dlk1|Fzd9|S1pr1|Phex|Bmp6|Spp1|Klf10|Slc8a1|Col1a2|Grem1|Itgb1bp1|Cftr|Fam20c|Wnt6|Sbds|Suv39h1|Txlng|Alpl|Ano6|Ptgs2|Vdr|Bmpr1a|Gla|Rogdi|Gja1|Bmp2|Slc24a3|Cnnm4|Col6a1|Tcf7l2|Pthlh|Gpm6b|Acvr2a
GOCC_DISTAL_AXON	1.66156e-09	5.43221e-07	0.788187	0.446333	1.8543	339	Zfp804a|Map2|Adra2a|Nos1|Unc5c|Rasgrf1|Map1b|Map1a|Prkcg|Atp1a3|Arpc5|Cnr1|Pclo|Lrrtm1|Nrp1|Grik2|Hsp90aa1|Cdh1|Dcc|Slc17a8|Kcnk2|Clu|Htr1b|Cplx2|Slc1a1|Ppp1r9b|Auts2|Esr1|Crhr2|Oprk1|Grip1|Myo9a|Ptk2b|Grik4|Th|Orai2|Gabrb3|Dlg3|Myh10|Timp2|Hap1|Unc13c|Lrrk2|Calb2|Ptch1|Tanc1|Ncs1|Usp9x|Git1|Grik3|Hsp90ab1|Prss12|Trpc5|Dynlt1c|Kcna3|Erc2|Ptprz1|Slc8a1|Palld|Snca|Nin|Gria2|Hcn3|Eno1|Pard3|Ap1s1|L1…
GOMF_EXTRACELLULAR_LIGAND_GATED_MONOATOMIC_ION_CHANNEL_ACTIVITY	0.000220651	0.0039782	0.518848	0.578595	1.85302	47	Gria1|Gabrb1|Grik2|Gabra2|Grin3a|Glra2|Grid1|Ptk2b|Grik4|Gabrb3|Gabra5|Grik3|Grin2c|Gabrg3|Gria2|Gabrg1|Grin2b|Grid2|Glra3|Chrna3|Gria3|Chrna4|Chrna7
GOBP_CHAPERONE_COFACTOR_DEPENDENT_PROTEIN_REFOLDING	0.000369598	0.00563358	0.498493	0.648716	1.85283	30	Hspa1a|Hspa13|Hspa1b|Dnajb1|Hspa2|Dnajb4|Hsph1|Hspe1|Hspa8|Ptges3|Hspa5|Dnajb5|St13|Sdf2l1|Tor1a
GOBP_POSTSYNAPTIC_DENSITY_ASSEMBLY	0.000815123	0.00990075	0.477271	0.635027	1.85068	33	Fgfr1|Lrrtm1|Nptx1|Lrrtm2|Ptk2b|Shank3|Nrxn3|Reln|Abi3bp|Sipa1l1|Grid2|Ntrk3
GOBP_LAMELLIPODIUM_ASSEMBLY	0.000152281	0.00294456	0.518848	0.54747	1.85066	66	Nckap1|Plce1|Ptpro|Hsp90aa1|Cdh13|Auts2|S1pr1|Wasf3|Actr2|Abi2|Actr3|Fgd4|Fer|Spata13|Atp7a|Cyfip1|Vav3|Arpc2|Akirin1|Ajuba|Nck1|Golph3
GOBP_MESONEPHROS_DEVELOPMENT	4.65178e-05	0.0012398	0.557332	0.527708	1.84956	85	Cd44|Kif26b|Fgfr1|Gpc3|Pbx1|Bmp7|Ctnnb1|Smad1|Gdf11|Lgr4|Bcl2|Osr1|Agt|Cited2|Ptch1|Maged1|Ret|Smad6|Fgf2|Dchs1|Smad4|Robo2|Grem1|Bdnf|Wnt6|Crlf1|Rarb|Smo|Gli3|Foxc2|Foxc1|Bmp2|Cat|Foxd1|Fgf1
GOBP_PROTEIN_REFOLDING	0.000800332	0.0097876	0.477271	0.689761	1.84938	22	Hsp90aa1|Hspa1a|Hspa13|Hspa1b|Hspa2|Dnaja1|Hspb1|Hspd1|Hspa8|Hspa5|Dnaja4|St13
GOBP_REGULATION_OF_PROTEIN_LOCALIZATION_TO_SYNAPSE	0.000266651	0.0046032	0.498493	0.638169	1.84782	32	Gpc4|Adam10|Dag1|Map2k1|Nbea|Gpc6|Tnik|Cacna2d2|Neto2|Gripap1|Clstn3
GOBP_RESPONSE_TO_HEAT	5.26711e-05	0.00136666	0.557332	0.536007	1.84649	75	Nos1|Stac|Xylt1|Hsp90aa1|Hspa1a|Dhx9|Hspa1b|Dnajb1|Nf1|Dnaja1|Psip1|Hsp90ab1|Hspb1|Chordc1|Tpr|Tcim|Pirt|Dnaja4
GOMF_CALCIUM_ION_TRANSMEMBRANE_TRANSPORTER_ACTIVITY	4.28207e-05	0.00117973	0.557332	0.507546	1.84439	104	Cachd1|Cacna1h|Cacna1e|Ryr3|Atp2b1|Trpc1|Cacnb2|Htr1b|Grin3a|Stim2|Oprm1|Atp2c1|Cacng5|Trpc7|Orai2|Cacng8|Ncs1|Cacna2d2|Trpc5|Grin2c|Slc8a1|Cacna1c|Itpr1|Cacng4|Pkd2l2|Grin2b|Itgav|Trpc4|Slc8b1|Cacnb1|Pkd2|Atp13a4|Cacna2d3|Mcu|Atp2b4
GOBP_NEURON_APOPTOTIC_PROCESS	1.73045e-08	3.53588e-06	0.733762	0.4455	1.84361	318	Nos1|Epha7|Jun|Hrk|Prkcg|Nr4a3|Nr4a2|Agap2|Nrp1|Grik2|Wfs1|Cflar|Ctnnb1|Tgfb2|Dio3|Glp1r|Clu|Mdga2|Slc1a1|Angpt1|Bcl2|Pak3|Agt|Trp63|Esr1|Tnfrsf21|Col6a3|Kcnq2|Apaf1|Ptk2b|Bok|Ntf3|Trim2|Kdm2b|Ndnf|Nf1|Fzd9|Jak2|Nupr1|Mdk|Tfap2b|Hsp90ab1|Trpc5|Ptprz1|Btg2|Isl1|Hspd1|Chl1|Snca|Hspa4|Mcl1|Sema3e|Pcsk9|Trp73|Bdnf|Hsph1|Lig4|Egln3|Ambra1|Scn2a|Bace1|Atp7a|Grid2|Ntrk2|Ptges3|Egr1|Gch1|St8sia2|Ccnd1|It…
GOCC_SITE_OF_POLARIZED_GROWTH	8.00926e-07	6.45458e-05	0.659444	0.464405	1.84347	201	Zfp804a|Map2|Unc5c|Rasgrf1|Map1b|Arpc5|Cnr1|Pclo|Lrrtm1|Nrp1|Hsp90aa1|Dcc|Clu|Fry|Ppp1r9b|Auts2|Myo9a|Ptk2b|Orai2|Dlg3|Myh10|Timp2|Hap1|Lrrk2|Cotl1|Ptch1|Usp9x|Git1|Hsp90ab1|Trpc5|Dynlt1c|Erc2|Ptprz1|Palld|Snca|Nin|Gria2|Eno1|Pard3|L1cam|Cttn|Fryl|Ppp1r2|Ntrk2|Snx18|Tmod2|Cyfip1|Dpysl3|Taok2|Hdac5|Cbl|Als2|Arpc2|Katna1|Smo|Nefl|Ncam1|Tiam1|Chrna7|Otx2|Tnk2|Dbn1|Tpm3
GOBP_DEVELOPMENTAL_INDUCTION	0.000538792	0.00721922	0.477271	0.657211	1.84342	28	Robo1|Fgfr1|Fgf10|Ctnnb1|Hipk1|Fgf2|Robo2|Six3|Bmp2|Fgf1|Sox2|Wnt1|Sox9
GOBP_REGULATION_OF_NEURON_APOPTOTIC_PROCESS	4.52697e-08	7.16137e-06	0.719513	0.45412	1.84263	266	Nos1|Epha7|Jun|Hrk|Prkcg|Nr4a3|Nr4a2|Agap2|Nrp1|Grik2|Wfs1|Cflar|Ctnnb1|Tgfb2|Glp1r|Clu|Mdga2|Slc1a1|Angpt1|Bcl2|Pak3|Agt|Esr1|Ptk2b|Bok|Ntf3|Trim2|Kdm2b|Ndnf|Nf1|Fzd9|Jak2|Nupr1|Mdk|Tfap2b|Hsp90ab1|Ptprz1|Btg2|Isl1|Hspd1|Chl1|Snca|Mcl1|Sema3e|Pcsk9|Trp73|Bdnf|Hsph1|Lig4|Egln3|Ambra1|Bace1|Atp7a|Grid2|Ntrk2|Egr1|Gch1|St8sia2|Ccnd1|Itsn1|Il6st|Crlf1|Hyou1|Ddit3|Pcp4|Smo|Nefl|Map2k4|Ptpn5|Oxr1|Parp…
GOBP_GASTRULATION	1.2916e-05	0.00052347	0.593325	0.488532	1.8425	138	Nckap1|Amot|Fgfr1|Nr4a3|Bmp7|Brd3|Ctnnb1|Kdm6b|Cdc73|Dusp4|Smad1|Bmpr2|Nat8f3|Plpp3|Osr1|Dag1|Klf4|Arid1a|Map2k1|Macf1|Ctr9|Myadm|Inhba|Ets2|Smad4|Srf|Fn1|Fzd7|Cul3|Leo1|Ahdc1|Itgav|Tnrc6c|Itga5|Dusp1|Twsg1|Col12a1|Bmpr1a|Tenm4|Foxc2|Paf1|Otx2|Foxc1|Dusp5|Nsd1|Dact1|Wnk1|Acvr2a|Exoc4|Atoh8|Lrp6|Megf8|Nog|Prkar1a|Lrp5
GOBP_PATTERN_SPECIFICATION_PROCESS	3.55371e-09	1.08921e-06	0.774939	0.444024	1.8398	326	Robo1|Nrp2|Nckap1|Fgfr1|Cyp26b1|Gpc3|Pbx1|Nrp1|Nr2f2|Efnb1|Bmp7|Fgf10|Wnt7b|Ctnnb1|Zic2|Rfx3|Pcsk5|Ift74|Acvr1c|Pgap1|Bmpr1b|Mdga2|Gdf11|Bmpr2|Hipk1|Adgrg1|Rpgrip1l|Osr1|Trp63|Bptf|Pcdh8|Aldh1a2|Egr2|Arc|Celsr1|Kdm2b|Cited2|Ptch1|Reln|Shroom3|Smad6|Crkl|Lrp4|Fgf2|Zic1|Rfx4|Wnt7a|Btg2|Dchs1|Ets2|Smad4|Isl1|Tbx18|Srf|Robo2|Grem1|Fezf2|Notch2|Gas1|Abi1|Alx4|Wnt6|Ep300|Prkdc|Grem2|Bmp5|Tdrd7|Celsr2|S…
GOBP_RESPONSE_TO_ACID_CHEMICAL	4.0663e-05	0.00114138	0.557332	0.513455	1.83391	95	Atp1a3|Agap2|Slc1a2|Cdh1|S100a10|Bcl2|Glra2|Cdo1|Cpeb3|Neurl1a|Anxa2|Sesn3|Slc38a9|Gria2|Col1a2|Slc1a3|Cul3|Eno1|Nfat5|Bdnf|Atp7a|Ep300|Ntrk2|Ubr2|Glra3|Pkd2|Npas4|Atp2b4|Hpca|Mmp2|Col3a1|Col6a1|Crls1|Rragb
GOBP_POSITIVE_CHEMOTAXIS	0.000342836	0.00542345	0.498493	0.632934	1.83266	32	Nrp1|Sema5a|Fgf10|Wnt7b|Cdh13|Angpt1|Ntf3|S1pr1|Scg2
GOBP_RESPONSE_TO_ACETYLCHOLINE	0.000498673	0.00692774	0.477271	0.588593	1.83071	43	Sorbs1|Trpc1|Oprm1|Ache|Lypd1|Crkl|Itpr1|Rock2|Gnaq|Chrna3|Chrna4|Ly6h|Chrna7|Atp2b4|Rgs8|Chrm1|Plcb1|Chrnb2|Chrna5|Orai1|Chrm4|Ednra|Hrh3
GOBP_CELLULAR_RESPONSE_TO_HEAT	0.000413649	0.0060373	0.498493	0.578324	1.8302	45	Stac|Xylt1|Hsp90aa1|Dhx9|Dnajb1|Nf1|Hsp90ab1|Chordc1|Tpr|Tcim|Myof|St8sia1|Arpp21|Fgf1|Bag3|Ano1
GOMF_GLUTAMATE_RECEPTOR_BINDING	7.24786e-05	0.00176833	0.538434	0.531272	1.83018	75	Myo5b|Rasgrf1|Gria1|Neto1|Map1a|Agap2|Ctnnb1|Necab2|Esr1|Grip1|Dlg2|Shank3|mt-Nd2|Dlg3|Cacng8|Nsf|Neto2|Nedd4|Gria2|Cacng4|Grin2b|Akap5|Snx27|Homer2|Gripap1|Arpc2|Canx|Shisa6|Homer3|Nsg1|Sdcbp|Drd2|Dnm3|Shisa7|Exoc4|Ube2i|Myl12a|Homer1
GOBP_EPITHELIAL_CELL_DEVELOPMENT	1.27117e-06	9.16738e-05	0.643552	0.462939	1.82786	183	Fosl2|Akap9|Sipa1l3|Cdh1|Akap11|Arid4a|Rfx3|Ift74|Yap1|Gdf11|Arhgef26|Agt|Trp63|Esr1|Ccdc88c|Rapgef2|Onecut2|Ccm2|Afdn|Bmp6|Rilpl2|Dmd|Shroom3|Abi2|Myadm|Fat1|Palld|Gpr4|Fndc3a|Cdh2|Notch2|Pard3|Cftr|Slc9a4|Rock2|Fasn|Jmjd1c|Il6st|Bmp5|Six3|Pax6|Dll1|Rarb|Smo|Rap2c|Fem1b|Bad|Foxc2|Atrx|Marveld2|Gja1|Cdh5|Plcb1|Ednrb
GOBP_REGULATION_OF_PROTEIN_LOCALIZATION_TO_MEMBRANE	1.77248e-06	0.000119072	0.643552	0.460431	1.82728	197	Myo5b|Stac|Sorbs1|Gpc3|Cdh1|Gpc4|Epha3|Dpp6|Pgrmc1|Necab2|Slc1a1|Ppp1r9b|Pid1|Adam10|Atp2c1|Dag1|Grip1|Mrap2|Camk2d|Shank3|Map2k1|Tcaf1|Sptbn1|Gpc1|Fzd9|Nbea|Hectd1|Rhoq|Gpc6|Tnik|Lypd1|Cacna2d2|Crkl|Lrp4|Actr3|Neto2|Ap2b1|Slc30a1|Dab2|Cdh2|Itgb1bp1|Slc5a3|Cltc|Ank3|Mmp14|Ppp2r5a|Camk2b|Akap5|Crk|Snx27|Gripap1|Cnst|Arpc2|Slc7a11|Ptpn9|Farp1|Zdhhc5
GOBP_RESPONSE_TO_FIBROBLAST_GROWTH_FACTOR	6.67556e-05	0.00167882	0.538434	0.521131	1.82684	84	Cd44|Fgfr1|Smoc2|Fgf10|Ctnnb1|Shisa2|Spry4|Ndst1|Ndnf|Gpc1|Zfp36l1|Crkl|Fgf2|Creb3l1|Itgb1bp1|Thbs1|Fam20c|Dstyk|Hyal1|Fgfbp1|Nr4a1|Spry2|Fgfrl1|Sos1|Sulf1|Zfp36l2
GOBP_REGULATION_OF_SYNAPTIC_TRANSMISSION_GLUTAMATERGIC	0.000132159	0.00266113	0.518848	0.530646	1.82662	74	Grm1|Plppr4|Grm5|Cnr1|Grik2|Mapk8ip2|Htr1b|Fxr1|Cacng5|Ptk2b|Shank3|Npy2r|Tnr|Cacng8|Lrrk2|Reln|Grik3|Serpine2|Grin2c|Gria2|Cdh2|Cacng4|Drd1|Grin2b|Ntrk2
GOBP_RENAL_SYSTEM_DEVELOPMENT	5.49182e-08	7.92114e-06	0.719513	0.447558	1.82603	285	Robo1|Cd44|Kif26b|Fgfr1|Epha7|Gpc3|Pbx1|Plce1|Ptpro|Nrp1|Wfs1|Bmp7|Cflar|Fgf10|Wnt7b|Ctnnb1|Tgfb2|Pcsk5|Smad1|Yap1|Gdf11|Lgr4|Angpt1|Bcl2|Rpgrip1l|Mtss1|Nfia|Osr1|Agt|Aldh1a2|Wwtr1|Pygo1|Nf1|Lrrk2|Bmp6|Stra6|Cited2|Ptch1|Spp1|Maged1|Ace|Fras1|Ret|Smad6|Tfap2b|Lrp4|Cys1|Fgf2|Itga8|Ap2b1|Odc1|Dchs1|Smad4|Tbx18|Adamts1|Robo2|Grem1|Gpr4|Notch2|Pcsk9|Bdnf|Wnt6|Egr1|Cenpf|Kirrel3|Dlg5|Hdac5|Sulf1|Pygo2…
GOBP_STEM_CELL_DEVELOPMENT	0.00011383	0.00242126	0.538434	0.526113	1.82525	79	Nrp2|Nrp1|Efnb1|Bmp7|Sema5a|Wnt7b|Sema5b|Bcl2|Mapk3|Aldh1a2|Sema6d|Cited2|Ret|Fgf2|Wnt7a|Isl1|Fn1|Cdh2|Sema3e|Pax6|Sema4c|Smo|Bmpr1a|Foxc2|Coro1c|Eng|Nolc1|Foxc1|Nrtn|Msi2|Ednrb
GOBP_LUNG_MORPHOGENESIS	0.000645022	0.00830233	0.477271	0.546319	1.82461	57	Rspo2|Fgf10|Wnt7b|Ctnnb1|Yap1|Mapk3|Dag1|Map2k1|Celsr1|Tmtc3|Stk40|Srf|Foxp2|Spry2|Dlg5|Hmga1|Ap3b1|Nfib|Tmem67
GOBP_AXO_DENDRITIC_TRANSPORT	4.55414e-05	0.00122041	0.557332	0.517149	1.82398	90	Map2|Neto1|Map1a|Cnih2|Sybu|Rab27b|Uchl1|Bsn|Dlg2|Hap1|Sfpq|Kif1b|Hspb1|Caly|Kif1a|Rab21|Ap3d1|Ank3|Dync1h1|Agbl4|Trim46|Kif2a|Nefl|Map6|Dst|Ap3b1|Wasf1|Klc3|Hnrnpu
GOBP_CARDIAC_SEPTUM_DEVELOPMENT	5.0163e-05	0.00130851	0.557332	0.502601	1.82365	101	Robo1|Nrp2|Slit3|Nrp1|Bmp7|Ank2|Tgfb2|Pcsk5|Bmpr2|Ndst1|Hectd1|Myh10|Stra6|Cited2|Smad6|Ap2b1|Smad4|Isl1|Robo2|Notch2|Nfatc1|Fgfrl1|Bmp5|Tgfbr3|Smo|Bmpr1a|Rbm15|Eng
GOBP_MORPHOGENESIS_OF_AN_EPITHELIUM	1.18074e-09	4.4146e-07	0.788187	0.428113	1.82359	438	Robo1|Nckap1|Cd44|Kif26b|Fgfr1|Epha7|Gpc3|Pbx1|Nrp1|Cdh1|Rspo2|Bmp7|Sema5a|Fgf10|Wnt7b|Ctnnb1|Zic2|Tgfb2|Yap1|Lgr4|Angpt1|Bcl2|Rpgrip1l|Mtss1|Osr1|Dlc1|Agt|Trp63|Esr1|Pcdh8|Dag1|Ntn1|Myo9a|Aldh1a2|Klf4|Apaf1|Ahi1|Arid1a|Enah|Shank3|Celsr1|Kdm2b|Ccm2|Dlg3|Hectd1|Kdm5b|Abl2|Tmtc3|Cited2|Ptch1|Maged1|Perp|Pdpn|Fras1|Mdk|Ret|Shroom3|Tmeff2|Rspo3|Fgf2|Ipmk|Wnt7a|Btrc|Fat1|Dchs1|Smad4|Tbx18|Srf|Grem1|S…
GOBP_REGULATION_OF_LAMELLIPODIUM_ORGANIZATION	0.000699121	0.00885915	0.477271	0.578538	1.81841	44	Nckap1|Cd44|Plce1|Hsp90aa1|Auts2|Pdpn|Actr2|Abi2|Actr3|Fer|Atp7a|Cyfip1|Arpc2|Akirin1
GOBP_POSITIVE_REGULATION_OF_LOCOMOTION	7.84507e-11	6.41204e-08	0.839089	0.425173	1.81823	496	Adra2a|Amot|Fgfr1|Jun|Nr4a3|Lamb1|Smoc2|Prkce|Nrp1|Bmp7|Sema5a|Bves|Fgf10|Fbln1|Tgfb2|Irs2|F3|Pcsk5|Dock4|Mia3|Cdh13|Tacr3|Bmpr2|Sparc|Sema5b|Angpt1|Plpp3|Bcl2|Pak3|Mapk3|Wasl|Agt|Adam10|Nus1|Ntn1|Sema6d|Ccar1|Camk2d|Rapgef2|Ddr2|Tacr1|Ptk2b|Map2k1|Amotl1|Ackr3|Ntf3|Camk1d|Onecut2|S1pr1|Abl2|Ripor2|Jak2|Scg2|Pdpn|Mdk|Fam107a|Ret|Nipbl|Reln|Bcl6|Crkl|Serpine1|Myadm|Ptger3|Fgf2|Ptprz1|Actr3|Wnt7a|F…
GOMF_CALCIUM_CHANNEL_ACTIVITY	9.3345e-05	0.00210951	0.538434	0.518026	1.81766	86	Cachd1|Cacna1h|Cacna1e|Ryr3|Trpc1|Cacnb2|Htr1b|Grin3a|Stim2|Oprm1|Cacng5|Trpc7|Orai2|Cacng8|Ncs1|Cacna2d2|Trpc5|Grin2c|Cacna1c|Itpr1|Cacng4|Pkd2l2|Grin2b|Itgav|Trpc4|Cacnb1|Pkd2|Cacna2d3
GOBP_POSITIVE_REGULATION_OF_PEPTIDYL_SERINE_PHOSPHORYLATION	0.000203217	0.00373249	0.518848	0.534644	1.81743	70	Nos1|Cd44|Akap9|Tenm1|Angpt1|Bcl2|Agt|Ntf3|Ret|Eif4g1|Ip6k2|Isl1|Snca|Bdnf|Ntrk2|Spry2|Ntrk3|Phip|Ptgs2
GOBP_GLANDULAR_EPITHELIAL_CELL_DIFFERENTIATION	0.000723422	0.00905015	0.477271	0.543822	1.81627	57	Ctnnb1|Rfx3|Yap1|Gdf11|Trp63|Klf4|Men1|Bmp6|Fgf2|Cdh2|Cftr|Slc9a4|Zfp800|Fasn|Foxp4|Bmp5|Pax6|Dll1|Rarb|Smo|Bad|Nfib
GOBP_EMBRYONIC_MORPHOGENESIS	3.83396e-10	1.88018e-07	0.814036	0.42456	1.81519	490	Nckap1|Amot|Chst11|Fgfr1|Nr4a3|Cyp26b1|Gpc3|Pbx1|Aff3|Rspo2|Bmp7|Fgf10|Wnt7b|Brd3|Ctnnb1|Kdm6b|Cdc73|Zic2|Dusp4|Tgfb2|Bcr|Smad1|Yap1|Bmpr2|Nat8f3|Plpp3|Hipk1|Crabp2|Rpgrip1l|Mapk3|Osr1|Slitrk6|Sp3|Dlc1|Trp63|Pcdh8|Dag1|Ntn1|Ndst1|Aldh1a2|Klf4|Apaf1|Arid1a|Dlx5|Men1|Enah|Shank3|Map2k1|Celsr1|Kdm2b|Th|Hectd1|Abl2|Ripor2|Stra6|Cited2|Ptch1|Macf1|Fras1|Zfp36l1|Ret|Nipbl|Shroom3|Col11a1|Ctr9|Rspo3|Mya…
GOBP_ENDODERM_FORMATION	0.000697687	0.00885915	0.477271	0.643414	1.81358	29	Brd3|Ctnnb1|Cdc73|Dusp4|Map2k1|Ctr9|Inhba|Fn1|Leo1|Itgav|Tnrc6c|Itga5|Dusp1|Col12a1|Paf1|Dusp5|Nog|Myh9|Sox2
GOBP_POSITIVE_REGULATION_OF_AXONOGENESIS	8.01968e-05	0.00190915	0.538434	0.508345	1.811	92	Robo1|Myo5b|Map1b|Nrp1|Sema5a|Bmpr2|Crabp2|Ntn1|Islr2|Cdh4|Ache|Plxnc1|Map2k1|Skil|Macf1|Trpc5|Nin|Srf|Robo2|Fn1|L1cam|Bdnf|Ep300|Ntrk2|Cyfip1|Ntrk3|Golga4|Nefl|Map6|Tiam1|Plxna2
GOBP_CARDIAC_SEPTUM_MORPHOGENESIS	0.000271398	0.00460531	0.498493	0.540567	1.80972	63	Robo1|Nrp2|Slit3|Nrp1|Bmp7|Tgfb2|Bmpr2|Cited2|Smad6|Smad4|Isl1|Robo2|Notch2|Nfatc1|Fgfrl1|Bmp5|Tgfbr3|Smo|Bmpr1a|Rbm15|Eng
GOBP_NEGATIVE_CHEMOTAXIS	0.00074861	0.00929414	0.477271	0.589541	1.8092	40	Robo1|Nrp2|Unc5c|Slit3|Slit1|Lgr4|Ntn1|Sema6d|Robo2|Sema3e|Itgav
GOBP_FOCAL_ADHESION_ASSEMBLY	0.000268617	0.00460531	0.498493	0.517926	1.80821	83	Peak1|Sorbs1|Nrp1|Slk|Arhgap6|Epha3|Bcr|S100a10|Bcl2|Dlc1|Cdh11|Ptk2b|Actn1|Macf1|Fam107a|Coro2b|Actn2|Grem1|Pip5k1a|Itgb1bp1|Cttn|Itgav|Mmp14|Limch1|Taok2
GOBP_POSITIVE_REGULATION_OF_SMOOTH_MUSCLE_CELL_MIGRATION	0.00045325	0.00649923	0.498493	0.541607	1.80677	59	Nr4a3|Nrp1|F3|Pcsk5|Dock4|Bcl2|Agt|Sema6d|Camk2d|Ddr2|Mdk|Fat1|Adamts1|Atp7a|Egr1|Il6st|Crk|Arpc2|Smo|Tlr4
GOBP_ACTION_POTENTIAL	1.28396e-05	0.00052347	0.593325	0.474233	1.80528	146	Kcna4|Cacna1h|Gria1|Scn3a|Scn3b|Cnr1|Kcng1|Akap9|Kcnd2|Grik2|Ank2|Nedd4l|Dpp6|Cacnb2|Scn5a|Kcnq2|Kcnd3|Camk2d|Slmap|Tacr1|Kcna5|Kcng2|Dmd|Kcna3|Tbx18|Cacna1c|Slc9a1|Atp1a2|Kcnf1|Tac1|Drd1|Scn2a|Ank3|Grin2b|Ntrk2|Trpc4|Hcn4|Pkp2|Ntrk3|Gnaq|Kcnd1|Cntnap1|Chrna4|Chrna7|Gpr88|Kcnq3|Scn4b|Kcnn2|Pawr
GOBP_REGULATION_OF_ANIMAL_ORGAN_MORPHOGENESIS	0.000189732	0.00353782	0.518848	0.524159	1.80429	74	Robo1|Fgfr1|Cdh1|Rspo2|Bmp7|Fgf10|Ctnnb1|Lgr4|Agt|Ahi1|Celsr1|Cited2|Maged1|Fgf2|Robo2|Grem1|Sulf1|Smo|Tnfrsf11b|Bmpr1a|Ngfr|Etv5|Bmp2|Fgf1|Lrp6|Nog|Hgf
GOBP_FEEDING_BEHAVIOR	0.00011891	0.00249204	0.538434	0.512498	1.80405	88	Nr4a3|Cnr1|Glp1r|Htr1b|Tacr3|Lepr|Oprm1|Agt|Crhr2|Uchl1|Oprk1|Mrap2|Htr2c|Tacr1|Usp46|Npy2r|Mchr1|Th|Unc79|Mc4r|Stra6|Ace|Gpr83|Ankrd26|Cartpt|Bdnf|Drd1|Grin2b|Ntrk2|Cfap20|Mmp17|Sgip1
GOBP_POSITIVE_REGULATION_OF_LAMELLIPODIUM_ORGANIZATION	0.000560113	0.007448	0.477271	0.622979	1.80384	32	Nckap1|Plce1|Hsp90aa1|Auts2|Actr2|Abi2|Actr3|Atp7a|Cyfip1|Arpc2|Akirin1|Coro1c
GOBP_EPITHELIAL_TUBE_MORPHOGENESIS	1.2377e-08	2.75895e-06	0.74774	0.435815	1.80335	312	Robo1|Nckap1|Cd44|Kif26b|Epha7|Gpc3|Pbx1|Nrp1|Rspo2|Bmp7|Sema5a|Fgf10|Ctnnb1|Zic2|Tgfb2|Yap1|Lgr4|Angpt1|Bcl2|Mtss1|Osr1|Dlc1|Agt|Esr1|Dag1|Ntn1|Aldh1a2|Apaf1|Arid1a|Enah|Shank3|Celsr1|Kdm2b|Ccm2|Hectd1|Kdm5b|Abl2|Tmtc3|Cited2|Ptch1|Maged1|Perp|Mdk|Ret|Shroom3|Fgf2|Ipmk|Btrc|Dchs1|Smad4|Srf|Grem1|Sema3e|Notch2|Nfatc1|Tead1|Wnt6|Rock2|Gna13|Mmp14|Spint1|Spry2|Dlg5|Hdac5|Bmp5|Klhl3|Pkd2|Dll1|Vdr|Se…
GOBP_LIMBIC_SYSTEM_DEVELOPMENT	9.04416e-05	0.00208674	0.538434	0.49848	1.8033	99	Nrp2|Fgfr1|Nr4a3|Nrp1|Dclk2|Ctnnb1|Kdm6b|Epha5|Fxr1|Kcnq2|Ndnf|Nf1|Hap1|Usp9x|Mdk|Reln|Crkl|Nr2e1|Zic1|Dab1|Btg2|Srf|Atp1a2|Fezf2|Sema3e|Trp73|Id4|Drd1|Scn2a|Uba6|Kirrel3|Pianp|Crk
GOCC_GABA_ERGIC_SYNAPSE	1.30451e-05	0.000524369	0.593325	0.470391	1.80142	151	Adra2a|Kctd12|Cacna1e|Nxph4|Cnr1|Kcnd2|Pclo|Lrrtm1|Gabrb1|Ptpro|Atp2b1|Gabra2|Epha3|Gnao1|Mdga1|Cntnap4|Pcdh17|Mdga2|Cdh13|Glra2|Oprm1|Bsn|Dag1|Grip1|Kcnd3|Lrrtm2|Grid1|Baiap3|Gabrb3|Gabra5|Hap1|Nrxn3|Gap43|Git1|Erc1|Dmd|Cacna2d2|Erc2|Arhgef9|Nr3c2|Gabrg3|Itpr1|L1cam|Lhfpl4|Drd1
GOBP_CELL_MATRIX_ADHESION	8.16774e-06	0.000368299	0.593325	0.457122	1.80071	185	Peak1|Rasa1|Sorbs1|Nrp1|Slk|Arhgap6|Ctnnb1|Epha3|Bcr|Pcsk5|Cdh13|S100a10|Bcl2|Dlc1|Agt|Dag1|Cdh11|Anxa2|Ptk2b|Actn1|Onecut2|Nf1|Mink1|Macf1|Fam107a|Bcl6|Dmd|Serpine1|Itga8|Coro2b|Srf|Fn1|Actn2|Grem1|Itga7|Pip5k1a|Sema3e|Itgb1bp1|Thbs1|Nexmif|L1cam|Cttn|Itgav|Mmp14|Limch1|Taok2|Itga5|Ccl25|Adam15|Nid2|Ston1|Itgb5|Tiam1|Sirpa|Plekha2|Coro1c|Ajuba
GOBP_MESENCHYME_DEVELOPMENT	3.19865e-07	3.07572e-05	0.674963	0.446869	1.79896	248	Robo1|Nrp2|Nckap1|Fgfr1|Nrp1|Efnb1|Slc39a6|Bmp7|Sema5a|Fgf10|Wnt7b|Ctnnb1|Zic2|Tgfb2|Epha3|Yap1|Bmpr2|Sema5b|Bcl2|Mapk3|Osr1|Agt|Dag1|Aldh1a2|Sema6d|Wwtr1|Bambi|Bcl9l|Cited2|Pdpn|Zfp36l1|Mdk|Ret|Tmem100|Dchs1|Smad4|Isl1|Nedd4|Robo2|Fn1|Grem1|Dab2|Cdh2|Glipr2|Sema3e|Thbs1|Nfatc1|Tead1|Rock2|Spry2|Dlg5|Bmp5|Tgfbr3|Adam15|Pax6|Sema4c|Smo|Bmpr1a|Ncam1|Tiam1|Foxc2|Hdac2|Coro1c|Eng|Zic5|Gcnt2|Gja1|Nolc…
GOBP_RENAL_TUBULE_MORPHOGENESIS	0.000370534	0.00563358	0.498493	0.531221	1.79573	66	Cd44|Kif26b|Gpc3|Pbx1|Ctnnb1|Lgr4|Bcl2|Mtss1|Osr1|Agt|Cited2|Ptch1|Maged1|Fgf2|Dchs1|Smad4|Grem1|Wnt6|Hdac5|Klhl3|Pkd2|Smo|Gli3
GOMF_AMINO_ACID_TRANSMEMBRANE_TRANSPORTER_ACTIVITY	0.000126784	0.00259061	0.518848	0.516029	1.79455	81	Slc7a14|Gria1|Grik2|Slc1a2|Slc17a8|Slc1a1|Grin3a|Ptk2b|Grik4|Pdpn|Grik3|Slc25a22|Slc38a9|Grin2c|Slc3a2|Gria2|Slc1a3|Slc36a4|Grin2b|Slc6a13|Slc7a11|Gria3|Slc36a1|Slc1a4|Slc13a3|Slc38a2|Slc7a1|Slc47a1|Slc7a2|Slc6a7|Slc32a1|Sfxn1
GOBP_POSITIVE_REGULATION_OF_CELL_PROJECTION_ORGANIZATION	5.67347e-09	1.46435e-06	0.761461	0.423847	1.79244	403	Robo1|Nckap1|Myo5b|Zfp804a|Fgfr1|Map1b|Cnr1|Plce1|Nrp1|Hsp90aa1|Tenm1|Bmp7|Cflar|Sema5a|Dcc|Epha3|Bmpr2|Crabp2|Eps8|Pak3|Lrrc7|Auts2|Wasl|Agt|Neurl1a|Grip1|Ntn1|Islr2|Dock11|Cdh4|Ache|Rapgef2|Plxnc1|Ahi1|Dynll1|Ddr2|Ptk2b|Map2k1|Rab3ip|Camk1d|Kidins220|Ndnf|Skil|Nf1|Hap1|Afdn|Abl2|Rhoq|Ripor2|Plppr5|Tnik|Clip1|Macf1|Mdk|Ret|Reln|Actr2|Dmd|Abi2|Serpine2|Tenm3|Trpc5|Dynlt1c|Ptprz1|Actr3|Shoc2|Dnm1l…
GOMF_G_PROTEIN_COUPLED_RECEPTOR_ACTIVITY	9.463e-07	7.48493e-05	0.659444	0.448523	1.79127	225	Adra2a|Grm1|Kctd12|Gpr101|Grm5|Cnr1|Trhr|Gabrb1|Gpr27|Calcrl|Glp1r|Htr1b|Tacr3|Lgr4|Adgrg1|Sstr4|Oprm1|Esr1|Crhr2|Gpr139|Htr1d|Oprk1|Drd5|Npbwr1|Htr2c|Tacr1|Ackr3|Npy2r|Celsr1|Mchr1|Fzd9|S1pr1|Sstr2|Htr5b|Mc4r|Nmbr|Prokr2|Grik3|Npffr1|Htr4|Lpar4|Gpr63|Gpr19|Ptger3|Ackr1|Htr1f|Adgrl3|Mas1|Gpr83|Gpr4|Fzd7|Drd1|Fzd8|Adra2c|Gpr149|Adgrg2|Adgre5|Sphk2|Celsr2|Gpr45|Fzd4|Smo|Adra2b|Gpr22|Adgrg6|Gpr161|G…
GOBP_NEPHRON_DEVELOPMENT	4.21579e-05	0.00116804	0.557332	0.47749	1.79042	130	Cd44|Kif26b|Gpc3|Pbx1|Plce1|Ptpro|Bmp7|Cflar|Wnt7b|Ctnnb1|Yap1|Lgr4|Angpt1|Bcl2|Mtss1|Osr1|Agt|Wwtr1|Cited2|Ptch1|Maged1|Ret|Tfap2b|Fgf2|Dchs1|Smad4|Grem1|Gpr4|Notch2|Wnt6|Egr1|Kirrel3|Sulf1|Klhl3|Dll1|Smo|Gli3
GOBP_RENAL_TUBULE_DEVELOPMENT	0.000135971	0.00268873	0.518848	0.510354	1.78906	84	Cd44|Kif26b|Gpc3|Pbx1|Wnt7b|Ctnnb1|Yap1|Lgr4|Bcl2|Mtss1|Osr1|Agt|Wwtr1|Cited2|Ptch1|Maged1|Tfap2b|Fgf2|Dchs1|Smad4|Grem1|Notch2|Wnt6|Hdac5|Klhl3|Pkd2|Dll1|Smo|Gli3
GOCC_SARCOLEMMA	3.07568e-05	0.000931057	0.557332	0.469266	1.78649	148	Nos1|Cacna1h|Atp1a3|Stac|Kcnd2|Prkce|Ryr3|Bves|Ank2|Popdc3|Cacnb2|Oprm1|Esr1|Col6a3|Dag1|Scn5a|Oprk1|Camk2d|Anxa2|Akap6|Cacng8|Capn3|Dmd|Obscn|Sgcd|Slc8a1|Cacna1c|Slc30a1|Slc9a1|Itga7|Cdh2|Atp1a2|Fer1l5|Prkar2a|Cacng4|Cltc|Scn2a|Ank3|Adcy5|Slc8b1|Cacnb1|Aqp4|Anxa1|Stbd1|Vdr|Slc38a2|Dst|Dtna|Atp2b4
GOMF_PEPTIDE_RECEPTOR_ACTIVITY	0.000336294	0.00541311	0.498493	0.525415	1.78605	70	Ogfrl1|Calcrl|Glp1r|Tacr3|Sstr4|Oprm1|Crhr2|Gpr139|Oprk1|Npbwr1|Tacr1|Npy2r|Sstr2|Mc4r|Nmbr|Prokr2|Mas1|Gpr83
GOBP_TELENCEPHALON_DEVELOPMENT	5.24749e-07	4.7655e-05	0.659444	0.444248	1.78547	241	Robo1|Fgfr1|Nr4a3|Atp1a3|Lamb1|Slc1a2|Dclk2|Ctnnb1|Kdm6b|Slit1|Mdga1|Epha5|Socs7|Adgrg1|Rpgrip1l|Fxr1|Dmxl2|Kcnq2|Dlx5|Ncor2|Shank3|Zswim6|Tubb2a|Kdm2b|Nf1|Myh10|Tnr|Afdn|Lrrk2|Usp9x|Mdk|Reln|Crkl|Nr2e1|Zic1|Wdr37|Dab1|Atf5|Rfx4|Inhba|Btg2|Mboat7|Nin|Ccdc85c|Srf|Tubb2b|Robo2|Cdh2|Atp1b2|Atp1a2|Fezf2|Trp73|Id4|Foxp2|Drd1|Scn2a|Uba6|Ntrk2|Kirrel3|Pianp|Crk|Six3|Pax6|Dbi|Slc7a11|Rarb|Smo|Gli3|Cul5|N…
GOBP_RESPONSE_TO_ETHANOL	0.000705421	0.00889302	0.477271	0.540231	1.78296	54	Cnr1|Prkce|Htr1b|Grin3a|Bcl2|Eps8|Glra2|Cdo1|Oprm1|Tacr1|Usp46|Th|Unc79|Kcnmb1|Grin2b|Glra3|Adcy7|Chrna7|Tlr4
GOBP_DENDRITE_MORPHOGENESIS	3.99354e-06	0.000217603	0.610527	0.451119	1.78119	183	Robo1|Myo5b|Nrp1|Pdlim5|Mapk8ip2|Nedd4l|Epha5|Pak3|Wasl|Adam10|Grip1|Ache|Rapgef2|Arc|Shank3|Kidins220|Ube3a|Sdc2|Afdn|Abl2|Lrrk2|Tnik|Mink1|Reln|Actr2|Abi3bp|Abi2|Lrp4|Trpc5|Nr2e1|Ptprz1|Actr3|Wnt7a|Dnm1l|Nedd4|Slc30a1|Sipa1l1|Abi1|Kif1a|Rab21|Caprin1|Rock2|Atp7a|Camk2b|Baiap2|Akap5|Taok2|Celsr2|Chrna3|Fzd4|Ppfia2|Farp1|Mef2a|Map6|Prex2|Rap2a|Tiam1|Chrna7|Lzts1|Tmem106b
GOBP_REGULATION_OF_SMALL_GTPASE_MEDIATED_SIGNAL_TRANSDUCTION	1.65181e-06	0.000114091	0.643552	0.445492	1.77818	213	Robo1|Amot|Rasgrf1|Sipa1l3|Nrp1|Rasgef1a|Fgf10|Tgfb2|Bcr|Arhgef28|Adgrg1|Eps8|Auts2|Dlc1|Spry4|Camk2d|Map2k1|Mmd2|Nf1|Timp2|Abl2|Ripor2|Sos2|Git1|Reln|Bcl6|Lpar4|Crkl|Lrp4|Rasgrp1|Dynlt1c|Arhgap18|Gbf1|Shoc2|Gpr4|Cdh2|Cul3|Notch2|Sipa1l1|Ripor1|Itpkb|Grin2b|Itgav|Arfgef1|Ralgapa1|Spry2|Arhgap12|Sos1|Cbl|Crk
GOBP_ORGAN_GROWTH	6.50009e-06	0.000318652	0.610527	0.457783	1.77657	169	Fgfr1|Fosl2|Rspo2|Pdlim5|Fgf10|Ctnnb1|Smpd3|Tgfb2|Smad1|Kcnk2|Yap1|Lepr|Bcl2|Tomm70a|Por|Agt|Esr1|Camk2d|Ddr2|Men1|Ccnd2|Akap6|Ube3a|S1pr1|Myh10|Ehmt2|Cited2|Cacna2d2|Fgf2|Cacna1c|Ankrd26|Thbs1|Trp73|Rgs2|Lats2|Ep300|Spry2|Tgfbr3|Wwc1|Dll1|Rarb|Smo|Map2k4|Pim1|Bmpr1a|Tenm4|Ncam1|Atf2|Foxc2|Hdac2|Yy1|Gja1|Foxc1|Dusp6|Akap13|Jarid2|Tcf7l2|Fgf1|Gli1|Meis1|Foxp1|Ift80|Nog|Prkar1a|2810429I04Rik
GOBP_REGULATION_OF_MORPHOGENESIS_OF_AN_EPITHELIUM	0.000689696	0.00878511	0.477271	0.544297	1.77623	51	Fgfr1|Cdh1|Bmp7|Fgf10|Ctnnb1|Lgr4|Agt|Esr1|Maged1|Mdk|Fgf2|Grem1|Sulf1|Smo|Etv5|Fgf1|Lrp6|Foxp1|Nog|Hgf
GOBP_POSITIVE_REGULATION_OF_ENDOTHELIAL_CELL_MIGRATION	0.000255897	0.00447369	0.498493	0.491157	1.77354	98	Amot|Fgfr1|Smoc2|Nrp1|Sema5a|Sparc|Angpt1|Plpp3|Agt|Nus1|Ptk2b|Amotl1|Fgf2|Wnt7a|Hspb1|Itgb1bp1|Thbs1|Plk2|Rock2|Fgfbp1|Tgfbr3|Ptgs2|Anxa1|Jcad|Foxc2|Nfe2l2|Sash1|Calr|Fgf1|Atoh8|Foxp1
GOBP_CALCIUM_ION_TRANSPORT	4.83731e-08	7.41317e-06	0.719513	0.42686	1.77308	331	Nos1|Cachd1|Cacna1h|Cacna1e|Stac|Prkce|Plce1|Ryr3|Wfs1|Atp2b1|Ank2|Ctnnb1|Tgfb2|Calcrl|Gnao1|Glp1r|Trpc1|Cacnb2|Grin3a|Bcl2|Stim2|Jph4|Agt|Crhr2|Nalcn|Atp2c1|Tspan13|Gem|Cacng5|Camk2d|Trpc7|Htr2c|Ptk2b|Akap6|Mchr1|Orai2|Hap1|Cacng8|Hspa2|Capn3|Ace|Dmd|Cacna2d2|Serpine1|Ptger3|Fgf2|Trpc5|Slc25a25|Grin2c|Slc8a1|Dnm1l|Isl1|Snca|Cacna1c|Slc30a1|Slc9a1|Itpr1|Atp1a2|Nfatc1|Plch1|Cacng4|Drd1|Fkbp1a|Grin…
GOBP_CELL_SUBSTRATE_JUNCTION_ORGANIZATION	7.9445e-05	0.00190915	0.538434	0.488652	1.77169	100	Peak1|Sorbs1|Nrp1|Slk|Arhgap6|Epha3|Bcr|S100a10|Bcl2|Dlc1|Cdh11|Ptk2b|Actn1|Macf1|Fam107a|Coro2b|Fn1|Actn2|Grem1|Pip5k1a|Itgb1bp1|Cttn|Itgav|Mmp14|Limch1|Taok2|Itga5|Ston1|Dst|Coro1c|Ajuba
GOCC_CELL_LEADING_EDGE	2.26042e-08	4.43403e-06	0.733762	0.421105	1.76801	382	Robo1|Nckap1|Map2|Cd44|Amot|Unc5c|Rasa1|Gria1|Arpc5|Plce1|Slc1a2|Slk|Cdh1|Atp2b1|Slc39a6|Ctnnb1|Gabra2|Tacr3|Eps8|Ppp1r9b|Oprm1|Wasl|Dlc1|Tln2|Dag1|Anxa2|Ptk2b|Enah|Amotl1|Actn1|Sptbn1|Myh10|Pkn2|Gabra5|Abl2|Cacng8|Ripor2|Shisa9|Tesc|Macf1|Pdpn|Fam107a|Wasf3|Actr2|Dmd|Ptpn13|Abi3bp|Abi2|Myadm|Dynlt1c|Itga8|Arhgap18|Ptprz1|Actr3|Gbf1|Fat1|Palld|Gabrg3|Fgd4|Fer|Gria2|Robo2|Pip5k1a|Cdh2|Itgb1bp1|Spa…
GOCC_ACTIN_FILAMENT_BUNDLE	0.000264112	0.00459292	0.498493	0.503244	1.76579	86	Amot|Pls3|Sorbs1|Sipa1l3|Pdlim5|Nebl|Dlc1|Tlnrd1|Anxa2|Enah|Mprip|Actn1|Myh10|Gas2l1|Fam107a|Klhl2|Lpp|Palld|Coro2b|Limch1|Micall2|Pdlim1|Synpo2|Gas2l2|Dst|Diaph3
GOBP_REGULATION_OF_POSTSYNAPTIC_MEMBRANE_NEUROTRANSMITTER_RECEPTOR_LEVELS	4.52951e-05	0.00122041	0.557332	0.461228	1.76548	152	Ncdn|Neto1|Synj1|Hsp90aa1|Gpc4|Nptx1|Nedd4l|Nsg2|Eps8|Ap2a2|Lrrc7|Adam10|Dag1|Grip1|Drd5|Cacng5|Dlg2|Grid1|Arc|Usp46|Map2k1|Dlg3|Nbea|Hap1|Nrxn3|Gpc6|Cacng8|Tnik|Git1|Cacna2d2|Neto2|Ap2b1|Nedd4|Caly|Lhfpl4|Cacng4|Grid2|Akap5|Snx27|Als2|Gripap1|Zdhhc5|Shisa6|Rap2a|Nptx2|Hpca|Lgi1|Nsg1|Clptm1|Cnih3|Pacsin1|Gphn|Dnm3|Sacm1l
GOBP_OUTFLOW_TRACT_MORPHOGENESIS	0.00035068	0.00551198	0.498493	0.516335	1.76546	72	Robo1|Nrp2|Jun|Nrp1|Bmp7|Ctnnb1|Tgfb2|Bmpr2|Npy2r|Cited2|Nipbl|Smad6|Crkl|Smad4|Isl1|Nedd4|Robo2|Thbs1
GOBP_DEVELOPMENTAL_CELL_GROWTH	1.04849e-06	7.79059e-05	0.643552	0.438622	1.76335	245	Robo1|Nrp2|Myo5b|Map2|Epha7|Map1b|Slit3|Nrp1|Syt4|Cdh1|Pdlim5|Sema5a|Prmt2|Ctnnb1|Slit1|Ndn|Nedd4l|Bmpr2|Impact|Sema5b|Crabp2|Tomm70a|Auts2|Agt|Ntn1|Islr2|Sema6d|Cdh4|Camk2d|Akap6|Kmt2d|Tnr|Afdn|Cyfip2|Jade2|Usp9x|Macf1|Trpc5|Syt17|Actr3|Rnf6|Nin|Ttc3|Srf|Fn1|L1cam|Cttn|Rgs2|Bdnf|Rab21|Ep300|Fubp1|Cyfip1|St8sia2|Ntrk3|Trim46|Golga4|Clstn3|Smo|Map2k4|Cpne6|Tiam1|Pum2
GOMF_UNFOLDED_PROTEIN_BINDING	0.000335609	0.00541311	0.498493	0.512101	1.76203	77	Hsp90aa1|Hspa1a|Clu|Hspa1b|Dnajb1|Serpinh1|Hspa2|Cct5|Dnaja1|Hsp90ab1|Hspb1|Pfdn4|Tomm20|Dnajb4|Hspe1|Srsf10|Hspa8|Cct4|Ptges3|Hsp90b1|Hspa5|Canx|Dnaja4|Dnajb11|Cct2|Tmem67|Dnajb5|St13|Npm1|Uggt1|Ube4b|Calr|Cct8
GOBP_NEPHRON_EPITHELIUM_DEVELOPMENT	0.00025595	0.00447369	0.498493	0.49424	1.76075	92	Cd44|Kif26b|Gpc3|Pbx1|Ptpro|Wnt7b|Ctnnb1|Yap1|Lgr4|Bcl2|Mtss1|Osr1|Agt|Wwtr1|Cited2|Ptch1|Maged1|Tfap2b|Fgf2|Dchs1|Smad4|Grem1|Notch2|Wnt6|Klhl3|Dll1|Smo|Gli3|Foxc2|Foxc1|Bmp2|Ednrb|Wnk4|Foxd1|Fgf1
GOBP_REGULATION_OF_AXONOGENESIS	2.50173e-05	0.000811386	0.57561	0.455458	1.76037	164	Robo1|Myo5b|Map2|Epha7|Map1b|Nrp1|Ust|Cdh1|Sema5a|Slit1|Bmpr2|Crabp2|Pak3|Ntn1|Islr2|Sema6d|Cdh4|Ache|Plxnc1|Map2k1|Skil|Tnr|Macf1|Ret|Lrp4|Trpc5|Actr3|Dab1|Wnt7a|Rnf6|Nin|Ttc3|Srf|Robo2|Fn1|Cdh2|Sipa1l1|L1cam|Bdnf|Ep300|Ntrk2|Cyfip1|Ntrk3|Trim46|Golga4|Nefl|Map6|Tiam1|Plxna2
GOBP_NEGATIVE_REGULATION_OF_SYNAPTIC_TRANSMISSION	0.000651121	0.00835889	0.477271	0.526326	1.75937	61	Gria1|Grik2|Pcdh17|Htr1b|Sorcs2|Drd5|Arc|Ptk2b|Shank3|Npy2r|Tnr|Sorcs3|Grik3|Gnal|Srf|Bdnf|Plk2|Drd1|Grid2|Ptgs2|Vps13a|Penk|Drd2|Gabbr1
GOBP_REGULATION_OF_NEUROGENESIS	2.56797e-08	4.84359e-06	0.733762	0.412243	1.75415	421	Robo1|Myo5b|Map2|Nos1|Epha7|Map1b|Synj1|Grm5|Bex1|Nrp1|Syt4|Cdh1|Rgs14|Bmp7|Sema5a|Wnt7b|Ctnnb1|Slit1|Yap1|Ythdf2|Spen|Bmpr2|S100a10|Crabp2|Pak3|Fxr1|Oprm1|Neurl1a|Dag1|Grip1|Ntn1|Islr2|Sema6d|Cdh4|Ache|Rapgef2|Plxnc1|Egr2|Anxa2|Shank3|Map2k1|Ntf3|Skil|Nf1|Tnr|Hap1|Afdn|Tnik|Jade2|Macf1|Ace|Mdk|Reln|Actr2|Serpine2|Lrp4|Fgf2|Trpc5|Nr2e1|Ptprz1|Actr3|Dab1|Atf5|Wnt7a|Btg2|Dnm1l|Rnf6|Slc30a1|Nin|Ttc3…
GOBP_SENSORY_SYSTEM_DEVELOPMENT	9.86859e-08	1.27357e-05	0.704976	0.421295	1.74996	331	Jun|Sall2|Pbx1|Celf4|Sipa1l3|Nrp1|Bmp7|Fgf10|Ctnnb1|Tgfb2|Olfm3|Dio3|Bmpr1b|Gdf11|Bmpr2|Tspan12|Slc1a1|Hipk1|Bcl2|Rpgrip1l|Nfia|Nhs|Slitrk6|Sp3|Crb1|Aldh1a2|Klf4|Ache|Ahi1|Arid1a|Scaper|Kdm2b|Pds5b|Th|Skil|Nf1|Myh10|Bmp6|Stra6|Hmgn1|Cited2|Inhbb|Mab21l1|Sdk2|Pbx3|Nipbl|Abi2|Tenm3|Fgf2|Slc25a25|Nr2e1|Inhba|Fat1|Isl1|Cacna1c|Srf|Notch2|Gas1|Crybg3|Megf11|Fjx1|Bdnf|Kmt2c|Foxp2|Vstm4|Dzank1|Zhx2|Ntrk…
GOCC_PLASMA_MEMBRANE_BOUNDED_CELL_PROJECTION_CYTOPLASM	3.32873e-05	0.000989338	0.557332	0.45261	1.74937	164	Map2|Grik2|Kcnab1|Rpgrip1l|Oprm1|Bsn|Dynll1|Arc|Dnah9|Map2k1|Tekt5|Lrrk2|Grik3|Sfpq|Lca5|Cys1|Uhmk1|Cfap206|Togaram1|Gria2|Prkar2a|Ambra1|Cfap126|Wdr35|Cenpf|Baiap2|Fam183b|Cfap20|Hnrnpa2b1|Canx|Map2k4|Gli3|Tubb4b|Drc1|Pacrg|Hpca|Ccdc40|Tmem67|Dnah5|Hnrnpu|Rsph4a|Rangap1|Cfap45|Cep162|Mns1|Ccdc113|Ckap5|Ttll3|Gli1|Atg14|Saxo2|Dync1i1|Kif3a|Hydin|Prkar1a|Dnah7c|Tekt4|Pik3r4|Kifap3|Abhd13|Tulp3|Bbs…
GOBP_REGULATION_OF_SIGNALING_RECEPTOR_ACTIVITY	0.000324475	0.00529381	0.498493	0.489029	1.74515	93	Adra2a|Rasgrf1|Neto1|Mapk8ip2|Cnih2|Neurl1a|Cacng5|Arc|Shank3|Socs5|Cacng8|Jak2|Shisa9|Reln|Serpine1|Dlgap3|Grem1|Dapk1|Dlgap4|Pcsk9|Cacng4|Adra2c|Grem2|Cbl|Psen2|Adra2b|Shisa6|Errfi1|Homer3|Hdac2|Cnih3|Bicd1|Dlgap1
GOBP_REGULATION_OF_INSULIN_SECRETION	2.29498e-05	0.000760444	0.57561	0.448581	1.74381	171	Doc2b|Adra2a|Nos1|Sytl4|Cacna1e|Nnat|Cnr1|Prkce|Gpr27|Irs2|Rfx3|Gnao1|Glp1r|Trpc1|Acvr1c|Epha5|Sybu|Lepr|Crhr2|Dynll1|Baiap3|C2cd2l|Syt9|Jak2|Tunar|Inhbb|Slc25a22|Hcfc1|Tfap2b|Ptger3|Midn|Isl1|Cacna1c|Itpr1|Cartpt|Gnaz|Cftr|Foxo1|Adcy5|Pde1c|Slc8b1|Stxbp4|Gnaq|Acsl4|Bad|Tiam1|Mcu|Per2|Myt1|Gja1|Plcb1|Drd2|Ptprv|Tcf7l2|Abcg1|Hmgcr|Sstr5|Klf7|Stxbp5l|Cd38|Jagn1|Prkar1a|Lrp5|Crh
GOBP_COGNITION	1.44612e-07	1.63829e-05	0.690132	0.420221	1.74169	327	Gria1|Jun|Neto1|Map1a|Cacna1e|Synj1|Grm5|Atp1a3|Cnr1|Nr4a2|Lamb1|Kcnab1|Syt4|Rgs14|Specc1|Chat|Mapk8ip2|Thra|Glp1r|Pgrmc1|Gpr155|Slc1a1|Cpeb3|Jph4|Agt|Oprk1|Kcnq2|Drd5|Arc|Htr2c|Tacr1|Ccnd2|Shank3|Cbr3|Ube3a|Th|Nf1|Fzd9|Gabrb3|Tnr|Gabra5|Nrxn3|Abl2|Sorcs3|Ehmt2|Stra6|Tanc1|Git1|Mdk|Fam107a|Nipbl|Reln|Ptchd1|Abi2|Itga8|Gmfb|Ptprz1|Adcy3|Btg2|C1ql1|Chl1|Cacna1c|Srf|Rtl4|Atp1a2|Serpinf1|Bdnf|Tac1|B3…
GOBP_POSITIVE_REGULATION_OF_MAPK_CASCADE	4.36401e-08	7.1337e-06	0.719513	0.411503	1.73783	401	Robo1|Adra2a|Grm1|Cd44|Fgfr1|Gpr101|Jun|Grm5|Tnfaip8l3|Ankrd6|Prkce|Mfhas1|Nrp1|Tenm1|Cflar|Fgf10|Wnt7b|Dcc|Ctnnb1|Mapk8ip2|Tgfb2|Necab2|Lepr|Angpt1|Mapk3|Gadd45b|Sstr4|Garem1|Oprm1|Agt|Esr1|Crhr2|Oprk1|Ndst1|Ccdc88c|Drd5|Camk2d|Rapgef2|Ddr2|Htr2c|Ptk2b|Map2k1|Ackr3|Ntf3|Dok4|Timp2|Nek10|Abl2|Lrrk2|Jak2|Tnik|Dok3|Mink1|Maged1|Ret|Crkl|Dok6|Fgf2|Rasgrp1|Wnt7a|Inhba|Prkcd|Fgd4|Fzd7|Dab2|Cdh2|Glipr2…
GOCC_BASOLATERAL_PLASMA_MEMBRANE	1.65093e-05	0.000613346	0.57561	0.436245	1.73697	206	Cd44|Slc41a1|Rasgrf1|Hsp90aa1|Cdh1|Atp2b1|Hspa1a|Ank2|Ctnnb1|Slco3a1|Trpc1|Abca8b|Plpp3|Lrrc7|Dag1|Dlg2|Hspa1b|Anxa2|Slc4a4|Dlg3|Slc14a1|Kcnj4|Slc26a7|Cadm1|Pdpn|Cr1l|Hsp90ab1|Slc8a1|Slc3a2|Heph|Slc30a1|Slc9a1|Slc29a4|Car12|Slc1a3|Cdh2|Cftr|Slc22a6|Slc9a4|Dstyk|Slc39a8|Slc5a3|Ank3|Slc6a13|Atp7a|Trpc4|Hcn4|Slco2a1|Pianp|Akap5|Aqp4|Slc16a8|Slc22a3|Slc39a14|Frmpd2|Slc13a3|Slc46a1|Atp2b4|Slco4c1|Mlc1…
GOCC_PERIKARYON	0.000161434	0.00303322	0.518848	0.464108	1.73657	125	Cacna1h|Ncdn|Map1b|Cacna1e|Cpe|Grik2|Kcnab1|Ass1|Slc17a8|Pcsk5|Slc1a1|Oprm1|Esr1|Neurl1a|Crhr2|Oprk1|Grik4|Map2k1|Top1|Th|Lrrk2|Slc5a7|Reln|Grik3|Cntnap3|Tmem100|Resp18|Itga8|Hspb1|Gria2|Bdnf|Pde10a|Hspa8|Atp7a|Ntrk2|Camk2b|Rgs7bp|Hnrnpa2b1|Arpc2|Gria3|Map2k4|Pam|Ptpn5|Hpca|Pcsk1|Ngfr
GOBP_ASSOCIATIVE_LEARNING	0.000158955	0.00301284	0.518848	0.473898	1.73548	111	Neto1|Map1a|Cacna1e|Atp1a3|Rgs14|Specc1|Glp1r|Pgrmc1|Slc1a1|Agt|Oprk1|Drd5|Tacr1|Shank3|Nf1|Tnr|Gabra5|Abl2|Tanc1|Reln|Adcy3|Btg2|Cacna1c|Srf|Atp1a2|Bdnf|Tac1|B3gat1|Nts|Drd1|Grin2b|Zzef1|Pianp|Slc7a11|Meis2|Deaf1|Chrna7|Pde1b|Nptx2|Kmt2a|Synpo|Drd2|Ppp1r1b
GOBP_SKELETAL_SYSTEM_DEVELOPMENT	2.76186e-08	5.01635e-06	0.733762	0.411557	1.73538	397	Pls3|Chst11|Fgfr1|Fosl2|Cyp26b1|Pbx1|Xylt1|Clec3b|Trps1|Rspo2|Bmp7|Nfatc2|Nab2|Sik3|Wnt7b|Ctnnb1|Epyc|Smpd3|Thra|Tgfb2|Pcsk5|Smad1|Mia3|Bmpr1b|Gdf11|Bmpr2|Sparc|Arid5a|Lepr|Mapk3|Nfia|Por|Osr1|Sp3|Trp63|Ndst1|Snx10|Ddr2|Dlx5|Men1|Rai1|Dlk1|Serpinh1|Wfikkn2|Bmp6|Cited2|Cadm1|Mdk|Nipbl|Dmd|Col11a1|Fgf2|Ogn|Zic1|Papss2|Bbx|Wnt7a|Slc26a2|Dchs1|Mef2d|Srf|Lipa|Col1a2|Grem1|Efemp1|Notch2|Thbs1|Gas1|Fam2…
GOBP_ANTERIOR_POSTERIOR_PATTERN_SPECIFICATION	4.84047e-05	0.00127622	0.557332	0.452355	1.73102	150	Nckap1|Gpc3|Pbx1|Nr2f2|Ctnnb1|Pcsk5|Pgap1|Gdf11|Bmpr2|Hipk1|Osr1|Bptf|Pcdh8|Aldh1a2|Arc|Celsr1|Kdm2b|Crkl|Btg2|Ets2|Smad4|Tbx18|Srf|Fezf2|Abi1|Alx4|Ep300|Prkdc|Tdrd7|Celsr2|Six3|Pax6|Ddit3|Psen2|Dll1|Smo|Ssbp3|Bmpr1a|Gli3|Plxna2|Foxc2|Yy1|Otx2|Foxc1|Kmt2a|Bmp2|Atp6ap2|Ski|Acvr2a|Wif1|Mib1|Lrp6|Nog|Kif3a|Lrp5
GOBP_REGULATION_OF_EXTENT_OF_CELL_GROWTH	0.000192365	0.00354646	0.518848	0.474061	1.72694	107	Myo5b|Map2|Epha7|Map1b|Nrp1|Cdh1|Sema5a|Slit1|Bmpr2|Crabp2|Ntn1|Islr2|Sema6d|Cdh4|Tnr|Macf1|Trpc5|Actr3|Rnf6|Ttc3|Srf|Fn1|L1cam|Cttn|Bdnf|Rab21|Ep300|Cyfip1|Ntrk3|Trim46|Golga4
GOBP_TRANSMISSION_OF_NERVE_IMPULSE	0.000453203	0.00649923	0.498493	0.495932	1.72466	81	Cacna1h|Gria1|Cacna1e|Atp1a3|Scn3a|Kcnd2|Grik2|Dpp6|Oprm1|Agt|Scn5a|Kcnq2|Drd5|Cacng5|Tnr|Cacng8|Atp1a2|Cartpt|Cacng4|Drd1|Scn2a|Ank3|Ntrk2|Ntrk3|Cntnap1|Chrna4|Chrna7|Gpr88|Kcnq3|Scn4b|Pawr|Penk
GOCC_PLASMA_MEMBRANE_PROTEIN_COMPLEX	1.13651e-07	1.39336e-05	0.704976	0.404494	1.72298	438	Gfra1|Kcna4|Grm1|Cachd1|Cacna1h|Gria1|Cacna1e|Synj1|Atp1a3|Scn3a|Scn3b|Sorbs1|Kcng1|Akap9|Kcnd2|Grik2|Kcnab1|Alcam|Cdh1|Cflar|Cdh9|Ctnnb1|Olfm3|Calcrl|Dpp6|Gnao1|Cnih2|Kcnk2|Acvr1c|Cacnb2|Cdh13|S100a10|Mpdz|Patj|Grin3a|Eps8|Ap2a2|Crb1|Dag1|Scn5a|Kcnq2|Cacng5|Cdh4|Kcnd3|Dlg2|Cdh11|Anxa2|Ptk2b|Grik4|Sntb1|Ston2|Dlg3|Cacng8|Hspa2|Jak2|Shisa9|Gjb2|Kcna5|Ret|Kcng2|Dmd|Grik3|Cacna2d2|Sgcd|Gnb4|Itga8|Kc…
GOBP_CELLULAR_RESPONSE_TO_ALCOHOL	0.000500741	0.00693682	0.477271	0.499543	1.72088	75	Prkce|Cdh1|Ctnnb1|Epha5|Gpr155|Glra2|Grip1|Inhbb|Ptch1|Ptger3|Adcy3|Larp1|Nr3c2|Inhba|Kcnmb1|Gramd1b|Cftr|Adcy5|Glra3|Adam15|Sphk2|Arpc2|Adcy7|Smo|Npas4|Nfe2l1|Mlc1|Golph3|Jup
GOBP_RESPONSE_TO_ALCOHOL	0.000270663	0.00460531	0.498493	0.455641	1.71766	135	Cnr1|Prkce|Cdh1|Ctnnb1|Epha5|Htr1b|Gpr155|Grin3a|Bcl2|Eps8|Glra2|Cdo1|Oprm1|Grip1|Tacr1|Usp46|Th|Unc79|Inhbb|Ptch1|Ptger3|Adcy3|Larp1|Nr3c2|Inhba|Lipa|Kcnmb1|Gramd1b|Cftr|Adcy5|Grin2b|Glra3|Tgfbr3|Adam15|Sphk2|Arpc2|Adcy7|Smo|Chrna7|Npas4|Tlr4|Nfe2l1|Mlc1|Golph3|Jup|Drd2
GOBP_REGULATION_OF_SYNAPTIC_PLASTICITY	3.93259e-06	0.000217024	0.610527	0.426259	1.71598	248	Nos1|Rasgrf1|Ncdn|Gria1|Neto1|Map1a|Prkcg|Grm5|Atp1a3|Lrrtm1|Grik2|Syt4|Rgs14|Cplx2|Slc1a1|Fxr1|Cpeb3|Jph4|Agt|Neurl1a|Crhr2|Dag1|Grip1|Kcnq2|Sorcs2|Drd5|Vgf|Rapgef2|Lrrtm2|Arc|Ptk2b|Shank3|Ube3a|Nf1|Tnr|Unc13c|Sorcs3|Shisa9|Calb2|Ace|Fam107a|Erc1|Reln|Serpine2|Nr2e1|Erc2|Grin2c|Gnal|Snca|Srf|Sipa1l1|Bdnf|Plk2|Drd1|Grin2b|Bace1|Grid2|Ntrk2|Egr1|Zzef1|Camk2b|Baiap2|Akap5|Ptgs2|Dbi|Psen2|Shisa6|Ptp…
GOBP_REPRODUCTIVE_SYSTEM_DEVELOPMENT	1.58633e-05	0.000603052	0.57561	0.430153	1.71594	222	Cd44|Akap9|Cdh1|Nr2f2|Bmp7|Fgf10|Ctnnb1|Tgfb2|Arid4a|Bmpr1b|Lgr4|Angpt1|Bcl2|Adgrg1|Osr1|Agt|Trp63|Esr1|Vgf|Scaper|Ube3a|Kdm5b|Bmp6|Stra6|Cited2|Tesc|Nupr1|Ace|Nipbl|Ago4|Crkl|Serpine1|Serpine2|Lhx9|Serpinb6b|Wnt7a|Inhba|Smad4|Adamts1|Fndc3a|Cftr|Serpinf1|Id4|Itgav|Ccnd1|Gpr149|Sulf1|Jmjd1c|Bmp5|Six3|Fzd4|Sf1|Ash1l|Fem1b|Ube2q1|Errfi1|Tiparp
GOBP_CARTILAGE_DEVELOPMENT	8.39835e-05	0.00198007	0.538434	0.443597	1.71402	161	Chst11|Fgfr1|Fosl2|Trps1|Rspo2|Bmp7|Nfatc2|Sik3|Wnt7b|Ctnnb1|Epyc|Smpd3|Thra|Tgfb2|Smad1|Mia3|Bmpr1b|Bmpr2|Arid5a|Mapk3|Nfia|Por|Osr1|Serpinh1|Bmp6|Mdk|Col11a1|Fgf2|Ogn|Wnt7a|Slc26a2|Mef2d|Srf|Grem1|Efemp1|Thbs1|Atp7a|Ep300|Bmp3|Sulf1|Bmp5|Pbxip1|Slc39a14|Twsg1|Rarb|Zbtb7a|Bmpr1a|Gli3|Errfi1|Nfib|Atf2|Acan
GOBP_CONNECTIVE_TISSUE_DEVELOPMENT	1.70816e-05	0.000625135	0.57561	0.430243	1.71393	228	Chst11|Fgfr1|Fosl2|Lpl|Trps1|Rspo2|Bmp7|Nfatc2|Cflar|Sik3|Wnt7b|Ctnnb1|Epyc|Zfp516|Smpd3|Thra|Tgfb2|Smad1|Mia3|Bmpr1b|Bmpr2|Arid5a|Mapk3|Nfia|Por|Osr1|Dgat2|Serpinh1|Bmp6|Mdk|Dmd|Col11a1|Fgf2|Ogn|Slc25a25|Wnt7a|Slc26a2|Pgrmc2|Mef2d|Srf|Lipa|Grem1|Gpr4|Efemp1|Thbs1|Id4|Atp7a|Ep300|Bmp3|Egr1|Sulf1|Ncoa1|Bmp5|Pbxip1|Slc39a14|Twsg1|Slc39a13|Rarb|Zbtb7a|Bmpr1a|Gli3|Errfi1|Nfib|Parp1|Pum2|Atf2|Foxc2|Ac…
GOBP_REGULATION_OF_BLOOD_CIRCULATION	2.88405e-05	0.000883961	0.57561	0.429654	1.71282	207	Adra2a|Nos1|Cacna1h|Cacna1e|Scn3b|Hopx|Akap9|Kcnd2|Atp2b1|Bves|Ank2|Thra|Tgfb2|Dock4|Gnao1|Glp1r|Cacnb2|Tacr3|Bmpr2|Slc1a1|Agt|Crhr2|Scn5a|Kcnd3|Htr2c|Tacr1|Map2k1|Akap6|Th|Gaa|Ace|Kcna5|Dmd|Smad6|Ptger3|Slc8a1|Isl1|Add3|Tbx18|Cacna1c|Slc9a1|Atp1a2|Rgs2|Tac1|Drd1|Ehd3|Wdr35|Gch1|Hcn4|Pkp2|Adra2c|Ptgs2|Mef2a|Adra2b|Chrna7|Atp2b4|Per2|Mmp2|Scn4b|Kcnn2|Gja1|Itga9|Dusp5|Jup|Cacna1b|Drd2|Ednrb
GOBP_CELL_SURFACE_RECEPTOR_PROTEIN_SERINE_THREONINE_KINASE_SIGNALING_PATHWAY	1.01087e-06	7.74581e-05	0.643552	0.419153	1.71263	290	Chst11|Jun|Igsf1|Fstl5|Gpc3|Trps1|Crim1|Bmp7|Fgf10|Zic2|Smpd3|Tgfb2|Arid4a|Smad1|Acvr1c|Bmpr1b|Gpr155|Gdf11|Bmpr2|Mapk3|Nfia|Dlx5|Men1|Wwtr1|Onecut2|Bambi|Skil|Zcchc12|Sptbn1|Wfikkn2|Bmp6|Jak2|Cidea|Bcl9l|Cited2|Scube3|Inhbb|Usp9x|Smad6|Tmem100|Tfap2b|Itga8|Fstl1|Inhba|Smad4|Vwc2l|Fos|Col1a2|Grem1|Dab2|Notch2|Thbs1|Lats2|Tnrc6c|Ep300|Furin|Egr1|Spry2|Prdm16|Grem2|Sulf1|Cd109|Peg10|Bmp5|Tgfbr3|Tws…
GOBP_GLAND_MORPHOGENESIS	0.000153211	0.00294646	0.518848	0.459421	1.71041	122	Robo1|Cd44|Fgfr1|Nrp1|Cdh1|Bmp7|Cflar|Fgf10|Bcl2|Trp63|Esr1|Dag1|Ntn1|Kdm5b|Ptch1|Perp|Mdk|Btrc|Lipa|Cul3|Itpr1|Notch2|Id4|Sulf1|Pax6|Twsg1|Vdr|Smo|Fem1b|Gli3|Nfib|Mmp2|Etv5|Tgfa|Pthlh|Fgf1|Gli1|Lrp6|Nog|Hgf|Lrp5|Scrib
GOBP_POSITIVE_REGULATION_OF_CHEMOTAXIS	0.000458997	0.00654337	0.498493	0.468536	1.7082	108	Fgfr1|Smoc2|Nrp1|Sema5a|Fgf10|Cdh13|Bmpr2|Mapk3|Wasl|Adam10|Ptk2b|Ntf3|Camk1d|S1pr1|Ripor2|Scg2|Mdk|Serpine1|Fgf2|Dnm1l|Hspb1|Fn1|Thbs1|Cttn|Ntrk3|Rarres2|Ano6|Il34|Akirin1|Tiam1|Tirap|Mcu|Il16|Vegfd|Wnk1|Calr|Mospd2|Cxcr4|Dscam|Megf8|Nedd9|Cmklr1
GOCC_PRESYNAPTIC_MEMBRANE	1.06129e-05	0.000452571	0.593325	0.427629	1.70799	233	Adra2a|Kcna4|Grm1|Kctd12|Cacna1h|Gria1|Cacna1e|Atp1a3|Cnr1|Gabrb1|Grik2|Slc1a2|Atp2b1|Efnb1|Igsf21|Gpc4|Ntng2|Cdh9|Ctnnb1|Gabra2|Gnao1|Cntnap4|Pcdh17|Htr1b|Oprm1|Oprk1|Grip1|Ache|Grik4|Gabra5|Afdn|Unc13c|Nrxn3|Cadm1|Slc5a7|Grik3|Cacna2d2|Tenm3|Kcna3|Erc2|Ap2b1|Dnm1l|Cacna1c|Gria2|Cdh2|L1cam|Cltc|Drd1|Ano2|Scn2a|Grin2b|Glra3|Rgs7bp|Itsn1|Ppfia2|Gripap1|Canx|Psen2|Gria3|Cacna2d3|Fxyd6|Cntn1|Chrna4|…
GOBP_NEGATIVE_REGULATION_OF_MONOATOMIC_ION_TRANSPORT	0.000267519	0.0046032	0.498493	0.468413	1.7075	106	Nos1|Cnr1|Prkce|Kcnab1|Tgfb2|Nedd4l|Gnao1|Htr1b|Bcl2|Osr1|Crhr2|Gem|Camk2d|Ptk2b|Maob|Ace|Serpine2|Ptger3|Nedd4|Slc30a1|Actn2|Atp1a2|Pcsk9|Ank3|Atp7a|Akap5|Gnaq|Pkd2|Ptgs2
GOBP_SEQUESTERING_OF_CALCIUM_ION	0.000493039	0.00688543	0.477271	0.471678	1.70634	99	Prkce|Plce1|Ryr3|Ank2|Tgfb2|Glp1r|Trpc1|Camk2d|Htr2c|Ptk2b|Akap6|Hap1|Capn3|Dmd|Fgf2|Slc8a1|Snca|Itpr1|Plch1|Drd1|Fkbp1a|Itgav|Slc8b1|Pkd2|Ddit3|Dbi
GOBP_ENDOCRINE_SYSTEM_DEVELOPMENT	0.000627021	0.00811322	0.477271	0.484707	1.70622	88	Pbx1|Fgf10|Thra|Rfx3|Clu|Gdf11|Mapk3|Men1|Map2k1|Onecut2|Nf1|Bmp6|Stra6|Cited2|Mdk|Crkl|Fgf2|Isl1|Srf|Cdh2|Cftr|Zfp800|Bmp5|Six3|Pax6|Dll1|Smo|Bmpr1a|Hmga1|Bad|Myt1|Bmp2|Drd2|Arid5b|Tcf7l2|Gli1|Nog|Crh|Rheb|Pdpk1|Kdm1a|Insr|Sox2|Sox9|Gli2|Creb1|Mapk1|Ednra
GOBP_POSITIVE_REGULATION_OF_NEURON_PROJECTION_DEVELOPMENT	2.68625e-05	0.000844446	0.57561	0.42797	1.7061	209	Zfp804a|Fgfr1|Cnr1|Bmp7|Cflar|Dcc|Epha3|Pak3|Lrrc7|Agt|Rapgef2|Ahi1|Ddr2|Ptk2b|Camk1d|Kidins220|Ndnf|Nf1|Hap1|Afdn|Abl2|Plppr5|Clip1|Mdk|Ret|Reln|Actr2|Dmd|Serpine2|Tenm3|Dynlt1c|Ptprz1|Actr3|Shoc2|Dnm1l|Hspb1|Adamts1|Slc30a1|Tubb2b|Atp1b2|Itpr1|Serpinf1|Rgs2|Bdnf|Caprin1|Ep300|Ntrk2|Cyfip1|Dpysl3|Camk2b|Baiap2|Ntrk3|Enc1|Bmp5|Hspa5|Pcp4|Cntn1|Ptpn5|Tiam1|Pum2|Tmem106b|Ppp2r5d|Nfe2l2|Ngfr|Alk|Dbn1
GOBP_REGULATION_OF_CELLULAR_RESPONSE_TO_GROWTH_FACTOR_STIMULUS	5.09829e-06	0.000268839	0.610527	0.421072	1.70549	263	Robo1|Chst11|Fstl5|Gpc3|Smoc2|Nrp1|Crim1|Cflar|Fgf10|Ctnnb1|Arid4a|Shisa2|Gpr155|Angpt1|Agt|Spry4|Men1|Onecut2|Bambi|Skil|Gpc1|Wfikkn2|Cidea|Bcl9l|Cited2|Cyfip2|Scube3|Dmd|Smad6|Tfap2b|Fgf2|Itga8|Fstl1|Smad4|Nedd4|Creb3l1|Vwc2l|Grem1|Notch2|Thbs1|Fam20c|Dstyk|Lats2|Ep300|Furin|Cyfip1|Fgfbp1|Spry2|Prdm16|Fgfrl1|Grem2|Sulf1|Cd109|Peg10|Tgfbr3|Fzd4|Twsg1|Hspa5|Jcad|Dll1|Dok5|Zbtb7a|Zfp423|Atp2b4|Ppp…
GOBP_POSITIVE_REGULATION_OF_PLASMA_MEMBRANE_BOUNDED_CELL_PROJECTION_ASSEMBLY	0.00029965	0.00496446	0.498493	0.47007	1.70432	100	Nckap1|Plce1|Nrp1|Hsp90aa1|Tenm1|Eps8|Auts2|Wasl|Neurl1a|Dock11|Dynll1|Rab3ip|Hap1|Rhoq|Ripor2|Plppr5|Actr2|Abi2|Actr3|Srf|Atp7a|Cyfip1|Dpysl3|Arpc2|Akirin1|Pfn1|Tmem67|Cdc42ep4|Dnm3|Mns1|Cep120|Myo3b
GOBP_ADENYLATE_CYCLASE_MODULATING_G_PROTEIN_COUPLED_RECEPTOR_SIGNALING_PATHWAY	4.4596e-05	0.00121035	0.557332	0.43885	1.70407	170	Adra2a|Nos1|Gpr101|Cnr1|Calcrl|Gnao1|Glp1r|Htr1b|Adgrg1|Sstr4|Oprm1|Pde3a|Crhr2|Htr1d|Oprk1|Drd5|Mrap2|Rapgef2|Npy2r|S1pr1|Sstr2|Htr5b|Mc4r|Htr4|Ptger3|Adcy3|Htr1f|Adgrl3|Gnal|Gpr4|Gnaz|Rgs2|Drd1|Adcy5|Gna13|Pde10a|Adra2c|Cort|Akap5|Adgrg2|Adgre5|Gnaq|Adcy7|Adra2b|Atp2b4|Adgrg6|Gpr161|Gpr88|Chrm1|Akap13|Drd2|Grk5|Gabbr1|Pthlh|Prmt5|Sstr5|Adcyap1r1|Tbxa2r|Adgrb3
GOBP_HORMONE_TRANSPORT	2.14122e-06	0.000134622	0.627257	0.415673	1.70181	297	Doc2b|Adra2a|Nos1|Crym|Sytl4|Fgfr1|Cacna1e|Cpe|Nnat|Cnr1|Pclo|Prkce|Gpr27|Smpd3|Irs2|Rfx3|Gnao1|Glp1r|Trpc1|Acvr1c|Epha5|Sybu|Lepr|Oprm1|Agt|Crhr2|Oprk1|Vgf|Rasl10b|Dynll1|Htr2c|Tacr1|Baiap3|Kdm5b|C2cd2l|Mc4r|Bmp6|Syt9|Jak2|Tunar|Inhbb|Spp1|Slc25a22|Hcfc1|Tfap2b|Ptger3|Midn|Inhba|Smad4|Isl1|Slc3a2|Cacna1c|Dab2|Itpr1|Cartpt|Gnaz|Cftr|Tac1|Foxo1|Adcy5|Pde1c|Slc8b1|Stxbp4|Itsn1|Gnaq|Ywhaz|Fzd4|Anxa1…
GOBP_LOCOMOTORY_BEHAVIOR	6.29529e-06	0.000315021	0.610527	0.425118	1.70071	236	Grm1|Cacna1e|Grm5|Sez6|Atp1a3|Nr4a2|Kcnd2|Lrrtm1|Prkce|Chat|Lsamp|Gnao1|Lepr|Slc1a1|Eps8|Oprm1|Slitrk6|Uchl1|Oprk1|Htr2c|Ccnd2|Shank3|Celsr1|Ube3a|Th|Gaa|Tnr|Abl2|Fign|Lrrk2|Git1|Npas2|Ankfn1|Pbx3|Reln|Dmd|Cwh43|Gmfb|Zic1|Dab1|Adgrl3|Chl1|Snca|Cacna1c|Astn1|Inpp5f|Trmt1l|Atp1a2|Fezf2|Zfhx3|Drd1|Adcy5|Uba6|Atp7a|Egr1|Gng7|Chrna3|Fzd4|Als2|Slc18a2|Cntn1|Prex2|Chrna4|Oxr1|Vps13a|Pum1|Pde1b|Ido1|Gpr8…
GOBP_CIRCADIAN_RHYTHM	9.18924e-05	0.00208959	0.538434	0.431641	1.70033	185	Dpyd|Prkcg|Atp1a3|Kcnd2|Ass1|Lgr4|Lepr|Dhx9|Fxr1|Sik1|Hs3st2|Npy2r|Rai1|Ube3a|Top1|Gabrb3|Kdm5b|Maged1|Usp9x|Klf10|Npas2|Ankfn1|Prokr2|Sfpq|Ptger3|Atf5|Mettl3|Btrc|Mybbp1a|Cartpt|Zfhx3|Id4|Bdnf|Huwe1|Drd1|Rock2|Ep300|Ntrk2|Egr1|Prkdc|Suv39h1|Cort|Ntrk3|Thrap3|Per1|Six3|Kdm5a|Parp1|Per2|Hdac2|Ptgds|Kdm2a|Ngfr|Fbxl3|Rogdi|Hcrtr2|Hnrnpu|Ncor1|Nfil3|Cry2|Kmt2a|Ppp1cb|Csnk1d|Noct|Drd2|Col6a1|Prmt5|Gfp…
GOBP_POSITIVE_REGULATION_OF_EPITHELIAL_CELL_PROLIFERATION	4.07303e-05	0.00114138	0.557332	0.436409	1.69912	172	Fgfr1|Jun|Nr4a3|Agap2|Cflar|Sema5a|Fgf10|Ctnnb1|Irs2|F3|Yap1|Cdh13|Osr1|Trp63|Esr1|Scn5a|Dlx5|Tacr1|Ccnd2|Nf1|Kdm5b|Bmp6|Scg2|Mdk|Fgf2|Wnt7a|Tbx18|Fzd7|Itpr1|Notch2|Gas1|Foxp2|Hyal1|Atp7a|Fgfbp1|Nr4a1|Stxbp4|Ccnd1|Phip|Bmp5|Jcad|Smo|Bmpr1a|Bad
GOBP_REGULATION_OF_HORMONE_LEVELS	6.72899e-08	9.42828e-06	0.704976	0.400988	1.69799	414	Doc2b|Adra2a|Nos1|Crym|Sytl4|Fgfr1|Cacna1h|Cacna1e|Cpe|Nnat|Cyp26b1|Cnr1|Pclo|Prkce|Gpr27|Smpd3|Irs2|Dio3|Rfx3|Pcsk5|Gnao1|Glp1r|Trpc1|Acvr1c|Epha5|Bmpr1b|Sybu|Lepr|Crabp2|Rbp1|Oprm1|Por|Agt|Esr1|Adam10|Crhr2|Oprk1|Aldh1a2|Vgf|Rasl10b|Dynll1|Htr2c|Tacr1|Baiap3|Kdm5b|C2cd2l|Mc4r|Bmp6|Syt9|Jak2|Tunar|Inhbb|Spp1|Slc26a7|Ace|Ddo|Reln|Slc25a22|Hcfc1|Tfap2b|Ptger3|Midn|Papss2|Inhba|Smad4|Isl1|Slc3a2|Ca…
GOBP_PALLIUM_DEVELOPMENT	8.27903e-05	0.00196137	0.538434	0.439437	1.69779	160	Robo1|Fgfr1|Nr4a3|Atp1a3|Lamb1|Dclk2|Ctnnb1|Kdm6b|Mdga1|Epha5|Socs7|Adgrg1|Fxr1|Kcnq2|Tubb2a|Nf1|Afdn|Usp9x|Mdk|Reln|Crkl|Nr2e1|Zic1|Dab1|Btg2|Mboat7|Ccdc85c|Srf|Tubb2b|Cdh2|Fezf2|Trp73|Id4|Drd1|Scn2a|Uba6|Ntrk2|Kirrel3|Pianp|Crk|Pax6|Smo|Gli3|Cul5|Hdac2|Srgap2|Fktn|Alk|Tacc1|Col3a1|Zmiz1|Tacc2|Plcb1|Vps13b|Celf1|Cep120|Trappc9|Phactr1|Foxg1
GOBP_MESENCHYMAL_CELL_DIFFERENTIATION	3.25176e-05	0.000972357	0.557332	0.425477	1.69616	209	Nrp2|Fgfr1|Nrp1|Efnb1|Slc39a6|Bmp7|Sema5a|Fgf10|Ctnnb1|Zic2|Tgfb2|Epha3|Sema5b|Bcl2|Mapk3|Osr1|Agt|Dag1|Aldh1a2|Sema6d|Wwtr1|Bambi|Bcl9l|Cited2|Pdpn|Mdk|Ret|Tmem100|Smad4|Isl1|Fn1|Grem1|Dab2|Cdh2|Glipr2|Sema3e|Nfatc1|Rock2|Spry2|Dlg5|Tgfbr3|Adam15|Pax6|Sema4c|Smo|Bmpr1a|Ncam1|Tiam1|Foxc2|Hdac2|Coro1c|Eng|Zic5|Gcnt2|Gja1|Nolc1|Pawr|Foxc1|Nrtn|Spred3|Bmp2|Sdcbp|Ednrb
GOBP_REGULATION_OF_HORMONE_SECRETION	1.33075e-05	0.000528655	0.593325	0.421189	1.69311	243	Doc2b|Adra2a|Nos1|Sytl4|Fgfr1|Cacna1e|Nnat|Cnr1|Prkce|Gpr27|Irs2|Rfx3|Gnao1|Glp1r|Trpc1|Acvr1c|Epha5|Sybu|Lepr|Oprm1|Agt|Crhr2|Oprk1|Rasl10b|Dynll1|Htr2c|Tacr1|Baiap3|Kdm5b|C2cd2l|Bmp6|Syt9|Jak2|Tunar|Inhbb|Spp1|Slc25a22|Hcfc1|Tfap2b|Ptger3|Midn|Inhba|Smad4|Isl1|Cacna1c|Dab2|Itpr1|Cartpt|Gnaz|Cftr|Tac1|Foxo1|Adcy5|Pde1c|Slc8b1|Stxbp4|Itsn1|Gnaq|Anxa1|Vdr|Acsl4|Bad|Tiam1|Mcu|Per2|Nmb|Myt1|Gja1|Cry…
GOCC_CYTOPLASMIC_REGION	2.6017e-05	0.000833904	0.57561	0.426659	1.69289	203	Myo5b|Map2|Pclo|Grik2|Kcnab1|Ctnnb1|Rpgrip1l|Oprm1|Bsn|Dynll1|Arc|Dnah9|Map2k1|Unc13c|Tekt5|Lrrk2|Erc1|Grik3|Sfpq|Lca5|Cys1|Uhmk1|Erc2|Cfap206|Nr3c2|Togaram1|Gria2|Prkar2a|Ambra1|Cfap126|Wdr35|Cenpf|Baiap2|Fam183b|Cfap20|Hnrnpa2b1|Pkd2|Canx|Map2k4|Gli3|Ctbp2|Tubb4b|Drc1|Pacrg|Hpca|Ccdc40|Tmem67|Dnah5|Hnrnpu|Rsph4a|Rangap1|Cfap45|Cep162|Mns1|Gpsm2|Ccdc113|Ckap5|Ttll3|Gli1|Atg14|Saxo2|Dync1i1|Kif3a…
GOBP_COLUMNAR_CUBOIDAL_EPITHELIAL_CELL_DIFFERENTIATION	0.000720046	0.00905015	0.477271	0.465735	1.69245	104	Map1b|Cdh1|Bmp7|Ctnnb1|Rfx3|Yap1|Gdf11|Trp63|Klf4|Men1|Afdn|Abl2|Bmp6|Shroom3|Serpine1|Fgf2|Cdh2|Cftr|Fam20c|Slc9a4|Zfp800|Dlg5|Fasn|Foxp4|Il6st|Bmp5|Pax6|Dll1|Rarb|Smo|Tmem231|Bad|Nfib|Ipo7|Kdm2a|Otx2|Nfe2l1|Gja1|Bmp2
GOBP_ARTERY_DEVELOPMENT	0.000775871	0.00960827	0.477271	0.465966	1.69072	101	Robo1|Nrp1|Ctnnb1|Tgfb2|Bmpr2|Ndst1|Egr2|Nf1|Gaa|Hectd1|Myh10|Stra6|Cited2|Mdk|Smad6|Tfap2b|Ap2b1|Srf|Robo2|Ddit3|Bmpr1a|Gli3|Gla|Foxc2|Eng|Ngfr|Foxc1|Col3a1|Zmiz1
GOBP_REGULATION_OF_PEPTIDE_TRANSPORT	5.94158e-05	0.00151976	0.557332	0.425698	1.68964	199	Doc2b|Adra2a|Nos1|Sytl4|Cacna1e|Nnat|Cnr1|Prkce|Gpr27|Irs2|Rfx3|Gnao1|Glp1r|Trpc1|Acvr1c|Epha5|Sybu|Lepr|Crhr2|Rasl10b|Dynll1|Htr2c|Npy2r|Baiap3|C2cd2l|Syt9|Jak2|Tunar|Inhbb|Slc25a22|Hcfc1|Tfap2b|Ptger3|Midn|Isl1|Cacna1c|Itpr1|Cartpt|Gnaz|Cftr|Foxo1|Adcy5|Pde1c|Slc8b1|Stxbp4|Itsn1|Gnaq|Acsl4|Bad|Tiam1|Mcu|Per2|Myt1|Gja1|Plcb1|Drd2|Ptprv|Gabbr1|Tcf7l2|Abcg1|Hmgcr|Sstr5|Klf7|Nucb2|Stxbp5l|Cd38|Jagn…
GOBP_NEGATIVE_REGULATION_OF_PROTEIN_LOCALIZATION	4.33733e-05	0.00118828	0.557332	0.423573	1.68858	207	Adra2a|Nos1|Sytl4|Map1a|Mfhas1|Syt4|Cdh1|Dclk2|Nedd4l|Gnao1|Acvr1c|Abhd17c|Angpt1|Pid1|Oprm1|Crhr2|Mrap2|Nf1|Fzd9|Hectd1|Rhoq|Ripor2|Lrrk2|Lypd1|Inhbb|Dnaja1|Polr1a|Maged1|Ubxn2b|Ptger3|Midn|Coro2b|Actn2|Dab2|Itgb1bp1|Gnaz|Ube2g2|Foxo1|Cltc|Plk2|Rock2|Lats2|Pde1c|Ppp2r5a
GOBP_REGULATION_OF_G_PROTEIN_COUPLED_RECEPTOR_SIGNALING_PATHWAY	0.000364241	0.00563358	0.498493	0.451025	1.68727	124	Robo1|Nos1|Kctd12|Grm5|Rgs12|Slit3|Gpr27|Rgs14|Ubqln2|Htr1b|Necab2|Rpgrip1l|Ppp1r9b|Sstr4|Oprm1|Pde3a|Mrap2|Gprasp1|Git1|Ptger3|Snca|Rgs2|Rock2|Pde10a|Tmod2|Camk2b|Homer2|Inpp5a|Slc39a14
GOBP_NEGATIVE_REGULATION_OF_NERVOUS_SYSTEM_DEVELOPMENT	0.000135536	0.00268873	0.518848	0.440408	1.68531	150	Robo1|Map2|Epha7|Nrp1|Syt4|Cdh1|Bmp7|Sema5a|Wnt7b|Ctnnb1|Slit1|Mdga1|Ntn1|Sema6d|Rapgef2|Nf1|Tnr|Ptpn13|Lrp4|Trpc5|Nr2e1|Actr3|Dab1|Atf5|Wnt7a|Btg2|Rnf6|Ttc3|Id4|Bdnf|Ntrk3|Trim46|Pax6|Clstn3|Rnf10
GOBP_REGULATION_OF_CALCIUM_ION_TRANSPORT	4.98589e-05	0.00130753	0.557332	0.422517	1.68436	207	Nos1|Stac|Prkce|Wfs1|Atp2b1|Ank2|Ctnnb1|Tgfb2|Gnao1|Glp1r|Trpc1|Cacnb2|Bcl2|Stim2|Jph4|Agt|Crhr2|Tspan13|Gem|Camk2d|Ptk2b|Akap6|Mchr1|Hap1|Hspa2|Capn3|Ace|Dmd|Serpine1|Ptger3|Slc8a1|Isl1|Snca|Cacna1c|Slc30a1|Slc9a1|Itpr1|Atp1a2|Drd1|Fkbp1a|Ehd3|Trpc4|Slc8b1|Cacnb1|Akap5|Sphk2|Pkd2|Ptgs2|Homer2|Dbi|Psen2|Vdr|Homer3|Hpca|Cd4|Il16|Gja1|Wnk3|Pawr|Cacna1b|Drd2|Plpp4|Adcyap1r1|Cxcr4|Homer1|Tspan18|Jph2…
GOBP_ESTABLISHMENT_OR_MAINTENANCE_OF_CELL_POLARITY	3.38885e-05	0.00100114	0.557332	0.423987	1.6843	200	Nckap1|Map2|Amot|Kif26b|Map1b|Arpc5|Cyp26b1|Sipa1l3|Ust|Fgf10|Wnt7b|Rpgrip1l|Lrrc7|Crb1|Myo9a|Parvg|Kcnq2|Dlg2|Amotl1|Dlg3|Coro7|Abl2|Rhoq|Ripor2|Macf1|Ubxn2b|Ankfn1|Actr2|Crkl|Actr3|Gbf1|Wnt7a|Fat1|Ccdc85c|Pard3|Ank3|Arfgef1|Spry2|Dlg5|Pdlim1|Crk|Pard3b|Pax6|Rhobtb1|Nsfl1c|Dst|Diaph3|Wdr1|Gja1|Golph3|Cdh5|Rab10|Gpsm2|Ckap5|Exoc4|Rictor|Prickle2|Snap91|Foxj1|Zw10|Ift80
GOBP_ERK1_AND_ERK2_CASCADE	1.20895e-05	0.000498209	0.593325	0.417097	1.68265	253	Cd44|Epha7|Jun|Atp1a3|Tnfaip8l3|Mfhas1|Nrp1|Rgs14|Cflar|Fgf10|Dcc|Dusp4|Fbln1|Eif3a|Necab2|Angpt1|Mapk3|Sstr4|Garem1|Oprm1|Agt|Esr1|Crhr2|Camk2d|Klf4|Rapgef2|Ddr2|Htr2c|Ptk2b|Map2k1|Ackr3|Nf1|Nek10|Abl2|Lmo3|Zfp36l1|Dmd|Crkl|Fgf2|Rasgrp1|Inhba|Smad4|Ankrd26|Fn1|Ptprr|Dab2|Glipr2|Notch2|Itgb1bp1|L1cam|Ndrg2|Dstyk|Itgav|Ntrk2|Spry2|Ntrk3|Dusp1|Ywhaz|Tgfbr3|Zfp36l2|Rps6ka6|Errfi1|Tiam1|Chrna7|Tirap|…
GOBP_HEART_PROCESS	0.000117071	0.00246402	0.538434	0.425424	1.68212	194	Nos1|Cacna1h|Cacna1e|Atp1a3|Scn3b|Hopx|Akap9|Kcnd2|Bves|Ank2|Thra|Tgfb2|Nedd4l|Gnao1|Glp1r|Yap1|Cacnb2|Tacr3|Slc1a1|Agt|Crhr2|Scn5a|Kcnd3|Camk2d|Akap6|Wwtr1|Th|Gaa|Ace|Kcna5|Dmd|Sgcd|Slc8a1|Dnm1l|Isl1|Tbx18|Cacna1c|Slc9a1|Atp1a2|Rgs2|Tac1|Ehd3|Gch1|Hcn4|Pkp2
GOBP_POSITIVE_REGULATION_OF_TRANSFERASE_ACTIVITY	1.81134e-06	0.000120038	0.643552	0.404678	1.68125	339	Robo1|Adra2a|Fgfr1|Grm5|Agap2|Hsp90aa1|Ranbp2|Tenm1|Tgfb2|Epha5|Slc1a1|Angpt1|Mapk3|Agt|Neurl1a|Klf4|Rapgef2|Ddr2|Epm2aip1|Ptk2b|Ccnd2|Arrdc4|Map2k1|Ntf3|Clspn|Mmd2|Nek10|Lrrk2|Jak2|Hmgn1|Maged1|Ret|Reln|Abi2|Hsp90ab1|Fgf2|Rasgrp1|Ip6k2|Dab1|Btrc|Trib1|Prkcd|Naf1|Snca|Fgd4|Prkag2|Tnks|Grem1|Notch2|Itgb1bp1|Thbs1|Cartpt|Abi1|Tead1|Ccnd3|Dstyk|Magi3|Fzd8|Dusp19|Mre11a|Ntrk2|Cct4|Ptges3|Adra2c|Tpd52…
GOBP_NEGATIVE_REGULATION_OF_CELL_ADHESION	3.68231e-05	0.00106852	0.557332	0.421022	1.6789	230	Cd44|Rasa1|Lamb1|Ass1|Cdh1|Sema5a|Arhgap6|Fbln1|Fgl2|Epha5|Mia3|Cdh13|Nat8f3|Angpt1|Dlc1|Tnfrsf21|Adam10|Spry4|Klf4|Plxnc1|Men1|Map2k1|Socs5|Peli1|Nf1|Tnr|Abl2|Ripor2|Bmp6|Jak2|Mdk|Fam107a|Bcl6|Serpine1|Myadm|Serpine2|Ptprz1|Dab1|Coro2b|Hspb1|Prkcd|Zfp608|Fzd7|Sema3e|Itgb1bp1|Thbs1|Nexmif|Mmp14|Dscaml1|Dlg5|Dusp1|Ccl25|Adam15|Pag1|Fzd4|Anxa1|Rc3h2|Twsg1|Gli3|Plxna2|Zc3h8|Ido1|Coro1c|Mmp2|Gcnt2|Cb…
GOCC_ACTIN_BASED_CELL_PROJECTION	9.06354e-05	0.00208674	0.538434	0.428431	1.6747	176	Map2|Cd44|Unc5c|Pls3|Cdh1|Ctnnb1|Dock4|Angpt1|Kcnn3|Eps8|Ppp1r9b|Lrrc7|Crb1|Dag1|Enah|Zswim6|Fzd9|Gap43|Ripor2|Lrrk2|Calb2|Pdpn|Dmd|Abi2|Ptprz1|Fchsd2|Fat1|Slc26a2|Palld|Nedd4|Fgd4|Actn2|Spata13|Abi1|Cftr|Myo10|Dync1h1|Itgav|Lhfpl5|Atp7a|Cyfip1|Akap5
GOMF_HEPARIN_BINDING	0.000578069	0.0076411	0.477271	0.458223	1.67074	105	Nrp2|Fgfr1|Slit3|Lpl|Col25a1|Smoc2|Nrp1|Clec3b|Rspo2|Bmp7|Fgf10|Slit1|Lgr4|Lxn|Adgrg1|Ndnf|Lrpap1|Ptch1|Mdk|Abi3bp|Col11a1|Rspo3|Serpine2|Fgf2|Fstl1|Adamts1|Fn1|Thbs1|Furin|Fgfrl1|Grem2|Tgfbr3|Twsg1|Ncam1|Fbln7|Adamts8|Prelp|Alk|Serpind1|Adamts5
GOBP_RHYTHMIC_PROCESS	1.62858e-05	0.000609659	0.57561	0.414134	1.6707	253	Dpyd|Prkcg|Atp1a3|Kcnd2|Ass1|Bmpr1b|Lgr4|Lepr|Dhx9|Grin3a|Fxr1|Agt|Esr1|Sik1|Enox1|Hs3st2|Scaper|Npy2r|Rai1|Ube3a|Top1|Gabrb3|Kdm5b|Maged1|Usp9x|Klf10|Mdk|Npas2|Ankfn1|Prokr2|Sfpq|Ptger3|Nfya|Atf5|Mettl3|Inhba|Btrc|Dnm1l|Adamts1|Mybbp1a|Cartpt|Zfhx3|Id4|Bdnf|Huwe1|Drd1|Rock2|Grin2b|Ep300|Ntrk2|Egr1|Prkdc|Suv39h1|Cort|Ntrk3|Gpr149|Thrap3|Dtl|Per1|Six3|Fzd4|Kdm5a|Enox2|Chrna7|Parp1|Per2|Hdac2|Ptgds…
GOBP_POSITIVE_REGULATION_OF_KINASE_ACTIVITY	7.9125e-06	0.000368299	0.593325	0.408682	1.6695	279	Robo1|Adra2a|Fgfr1|Grm5|Agap2|Hsp90aa1|Ranbp2|Tenm1|Tgfb2|Epha5|Slc1a1|Angpt1|Agt|Neurl1a|Rapgef2|Ddr2|Ptk2b|Ccnd2|Map2k1|Ntf3|Clspn|Mmd2|Nek10|Lrrk2|Jak2|Maged1|Ret|Reln|Abi2|Hsp90ab1|Fgf2|Rasgrp1|Ip6k2|Dab1|Prkcd|Snca|Fgd4|Prkag2|Grem1|Notch2|Itgb1bp1|Thbs1|Cartpt|Abi1|Tead1|Ccnd3|Dstyk|Magi3|Fzd8|Dusp19|Mre11a|Ntrk2|Adra2c|Tpd52l1|Ntrk3|Ccnd1|Tcim|Chrna3|Fzd4|Als2|Map3k4|Il34|Map2k4|Pim1|Adra2…
GOBP_PROTEIN_LOCALIZATION_TO_SYNAPSE	0.000422099	0.00612419	0.498493	0.458081	1.66872	107	Neto1|Map1a|Pclo|Lrrtm1|Gpc4|Nptx1|Rab27b|Lrrc7|Adam10|Bsn|Dag1|Grip1|Dlg2|Map2k1|Nbea|Nrxn3|Gpc6|Tnik|Git1|Reln|Cacna2d2|Neto2|Grin2c|Hspb1|Lhfpl4|Baiap2|Gripap1|Clstn3|Nptx2|Lgi1|Nsg1|Cnih3|Dlgap1|Gphn|Sacm1l
GOBP_SODIUM_ION_TRANSMEMBRANE_TRANSPORT	0.000614046	0.00798748	0.477271	0.455352	1.66756	111	Nos1|Cacna1h|Neto1|Atp1a3|Scn3a|Scn3b|Nedd4l|Scn7a|Fgf11|Slc9a2|Osr1|Nalcn|Scn5a|Kcnq2|Camk2d|Slmap|Slc4a4|Tesc|Dmd|Slc8a1|Fxyd5|Nedd4|Slc9a1|Atp1b2|Atp1a2|Hcn3|Pcsk9|Cftr|Slc9a4|Scn2a|Slc6a13|Slc8b1|Hcn4|Ano6|Pkd2|Fxyd6|Atp2b4|Scn4b|Wnk3|Slc4a8|Plcb1|Slc24a3|Wnk4|Wnk1|Slc9a7|Slc6a7|Wnk2|Asic4|Slc24a4
GOBP_POSITIVE_REGULATION_OF_NEUROGENESIS	4.41957e-06	0.000235582	0.610527	0.40736	1.66627	293	Robo1|Myo5b|Map1b|Synj1|Grm5|Bex1|Nrp1|Rgs14|Sema5a|Ctnnb1|Spen|Bmpr2|Crabp2|Pak3|Fxr1|Oprm1|Neurl1a|Dag1|Grip1|Ntn1|Islr2|Cdh4|Ache|Plxnc1|Egr2|Shank3|Map2k1|Ntf3|Skil|Hap1|Afdn|Tnik|Jade2|Macf1|Ace|Mdk|Reln|Actr2|Serpine2|Fgf2|Trpc5|Nr2e1|Ptprz1|Actr3|Dnm1l|Slc30a1|Nin|Srf|Robo2|Fn1|Notch2|Trp73|Serpinf1|L1cam|Id4|Bdnf|Rab21|Caprin1|Lig4|Srrt|Ep300|Ntrk2|Cyfip1|Spint1|Camk2b|Baiap2|Akap5|Ntrk3|…
GOCC_MONOATOMIC_ION_CHANNEL_COMPLEX	1.92831e-05	0.00067546	0.57561	0.413011	1.66616	253	Kcna4|Cachd1|Cacna1h|Gria1|Cacna1e|Scn3a|Scn3b|Kcng1|Akap9|Kcnd2|Gabrb1|Ryr3|Grik2|Kcnab1|Gabra2|Slc17a8|Olfm3|Dpp6|Cnih2|Kcnk2|Trpc1|Cacnb2|Grin3a|Eps8|Glra2|Nalcn|Scn5a|Kcnq2|Cacng5|Kcnd3|Dlg2|Trpc7|Ptk2b|Grik4|Akap6|Gabrb3|Dlg3|Gabra5|Cacng8|Hspa2|Kcnj4|Shisa9|Kcna5|Kcng2|Grik3|Cacna2d2|Trpc5|Kcna3|Grin2c|Gabrg3|Vwc2l|Cacna1c|Gria2|Kcnmb1|Hcn3|Gabrg1|Cftr|Cttn|Kcnf1|Cacng4|Slc5a3|Ano2|Scn2a|Gr…
GOBP_REGULATION_OF_CELL_JUNCTION_ASSEMBLY	1.34689e-05	0.000528655	0.593325	0.411706	1.66507	261	Robo1|Peak1|Fgfr1|Epha7|Map1b|Hopx|Lrrtm1|Nrp1|Slk|Gpc4|Ntng2|Pdlim5|Arhgap6|Ctnnb1|Epha3|Nedd4l|Mdga1|Mdga2|S100a10|Icam5|Ppp1r9b|Cpeb3|Slitrk6|Dlc1|Agt|Neurl1a|Ntn1|Rapgef2|Lrrtm2|Ptk2b|Elavl2|Afdn|Usp9x|Macf1|Ace|Fam107a|Eif4g1|Ptpn13|Abi3bp|Htr4|Lrp4|Actr3|Wnt7a|Adgrl3|Snca|Grem1|Itgb1bp1|Sipa1l1|L1cam|Lhfpl4|Bdnf|Rock2|Gna13|Grid2|Mmp14|Ntrk2|Limch1|Lrrtm3|Pkp2|Dlg5|St8sia2|Ntrk3|Adgre5|Lrrn…
GOBP_HEART_MORPHOGENESIS	2.8193e-05	0.000876019	0.57561	0.417086	1.66447	221	Robo1|Nrp2|Jun|Cpe|Slit3|Nrp1|Bmp7|Ctnnb1|Tgfb2|Yap1|Bmpr2|Angpt1|Dlc1|Dag1|Aldh1a2|Ncor2|Npy2r|Gaa|S1pr1|Cited2|Ptch1|Nipbl|Col11a1|Smad6|Tmem100|Crkl|Slc8a1|Dchs1|Smad4|Pbrm1|Isl1|Nedd4|Adamts1|Srf|Robo2|Notch2|Thbs1|Nfatc1|Tead1|Fkbp1a|Pkp2|Fgfrl1|Sos1|Bmp5|Tgfbr3|Adam15|Pkd2|Dll1|Smo|Pim1|Bmpr1a|Atf2|Adgrg6|Foxc2|Rbm15|Kdm2a|Eng|Ccdc40|Gja1|Foxc1|Zmiz1|Adamts5|Bmp2|Gng5
GOBP_REGULATION_OF_PROTEIN_LOCALIZATION_TO_CELL_PERIPHERY	0.000372301	0.00563358	0.498493	0.43748	1.66015	143	Myo5b|Stac|Sorbs1|Cdh1|Gpc4|Epha3|Dpp6|Pgrmc1|Ppp1r9b|Pid1|Adam10|Atp2c1|Dag1|Grip1|Mrap2|Camk2d|Map2k1|Sptbn1|Nbea|Hectd1|Rhoq|Gpc6|Tnik|Lypd1|Eif4g1|Cacna2d2|Actr3|Neto2|Snca|Dab2|Cltc|Mmp14|Ppp2r5a|Camk2b|Akap5|Gripap1|Cnst|Ptpn9|Zdhhc5
GOBP_SENSORY_ORGAN_DEVELOPMENT	2.34881e-07	2.35073e-05	0.690132	0.388137	1.65989	487	Fgfr1|Plppr4|Jun|Nr4a3|Sall2|Cyp26b1|Pbx1|Celf4|Sipa1l3|Nrp1|Cdh1|Bmp7|Fgf10|Ctnnb1|Tgfb2|Olfm3|Bcr|Dio3|Bmpr1b|Gdf11|Bmpr2|Tspan12|Slc1a1|Hipk1|Bcl2|Rpgrip1l|Mapk3|Nfia|Osr1|Nhs|Slitrk6|Sp3|Adam10|Crb1|Ntn1|Aldh1a2|Klf4|Ache|Ahi1|Arid1a|Dlx5|Scaper|Celsr1|Kdm2b|Pds5b|Th|Ccm2|Skil|Nf1|Gabrb3|Myh10|Gabra5|Ripor2|Bmp6|Stra6|Hmgn1|Cited2|Inhbb|Mab21l1|Sdk2|Pbx3|Nipbl|Col11a1|Abi2|Tfap2b|Tenm3|Cys1|F…
GOBP_REGULATION_OF_HEART_CONTRACTION	0.000408242	0.00597617	0.498493	0.43313	1.65983	153	Nos1|Cacna1h|Cacna1e|Scn3b|Hopx|Akap9|Kcnd2|Bves|Ank2|Thra|Tgfb2|Gnao1|Glp1r|Cacnb2|Tacr3|Slc1a1|Agt|Crhr2|Scn5a|Kcnd3|Akap6|Th|Gaa|Ace|Kcna5|Dmd|Slc8a1|Isl1|Tbx18|Cacna1c|Slc9a1|Atp1a2|Rgs2|Tac1|Ehd3|Gch1|Hcn4|Pkp2
GOBP_BONE_DEVELOPMENT	0.000132405	0.00266113	0.518848	0.424063	1.65972	178	Pls3|Fosl2|Cyp26b1|Xylt1|Nab2|Sik3|Epyc|Smpd3|Smad1|Bmpr1b|Sparc|Lepr|Por|Snx10|Ddr2|Dlx5|Serpinh1|Bmp6|Cited2|Cadm1|Dmd|Ogn|Papss2|Bbx|Dchs1|Mef2d|Lipa|Grem1|Notch2|Thbs1|Fam20c|Mmp14|Sbds|Nab1|Sulf1|Alpl|Ankrd11|Ano6|Setdb1|Rarb|Gli3|Atf2|Lrrk1|Gja1|Foxc1|Col3a1|Bmp2|Akap13|Insig2|Ski|Col6a1|Pthlh|Cfh|Trip11|Lrp6|Pappa2|Foxp1|Ift80|Myoc|Megf8|Ranbp3l|Lrp5|Timp3|Gnas|Mmp16|Fbn1|Wnt1|Tulp3|Sox9|P…
GOBP_INSULIN_SECRETION	7.24539e-05	0.00176833	0.538434	0.41746	1.65861	204	Doc2b|Adra2a|Nos1|Sytl4|Cacna1e|Nnat|Cnr1|Pclo|Prkce|Gpr27|Irs2|Rfx3|Gnao1|Glp1r|Trpc1|Acvr1c|Epha5|Sybu|Lepr|Crhr2|Vgf|Dynll1|Baiap3|C2cd2l|Mc4r|Syt9|Jak2|Tunar|Inhbb|Slc25a22|Hcfc1|Tfap2b|Ptger3|Midn|Isl1|Cacna1c|Itpr1|Cartpt|Gnaz|Cftr|Foxo1|Adcy5|Pde1c|Slc8b1|Stxbp4|Gnaq|Anxa1|Slc18a2|Acsl4|Hmga1|Bad|Tiam1|Mcu|Per2|Ptprn2|Myt1|Gja1|Plcb1|Drd2|Ptprv|Tcf7l2|Abcg1|Hmgcr|Sstr5|Ccdc186|Klf7|Stxbp5l…
GOBP_REGULATION_OF_TRANSMEMBRANE_RECEPTOR_PROTEIN_SERINE_THREONINE_KINASE_SIGNALING_PATHWAY	9.84387e-05	0.00220431	0.538434	0.415719	1.65726	208	Chst11|Igsf1|Fstl5|Gpc3|Crim1|Bmp7|Fgf10|Tgfb2|Arid4a|Gpr155|Bmpr2|Men1|Onecut2|Bambi|Skil|Wfikkn2|Bmp6|Jak2|Cidea|Bcl9l|Cited2|Scube3|Smad6|Tfap2b|Itga8|Fstl1|Inhba|Smad4|Vwc2l|Grem1|Dab2|Notch2|Thbs1|Lats2|Ep300|Furin|Spry2|Prdm16|Grem2|Sulf1|Cd109|Peg10|Bmp5|Tgfbr3|Twsg1|Hspa5|Zbtb7a|Zfp423|Bmpr1a|Parp1|Nup93|Hdac2|Eng|Spred3|Bmp2|Cdh5|Sdcbp|Tmem53|Ski|Trim33|Dact1|Tcf7l2|Foxd1|Glce|Acvr2a|Ari…
GOBP_AMEBOIDAL_TYPE_CELL_MIGRATION	2.73434e-06	0.000165546	0.627257	0.395398	1.65725	379	Robo1|Nrp2|Nckap1|Amot|Fgfr1|Jun|Smoc2|Prkce|Nrp1|Nr2f2|Efnb1|Bmp7|Sema5a|Fgf10|Tgfb2|Irs2|Acvr1c|Mia3|Cdh13|Bmpr2|Sparc|Sema5b|Angpt1|Plpp3|Pak3|Agt|Nus1|Sema6d|Klf4|Ddr2|Tacr1|Ptk2b|Amotl1|Nf1|Pkn2|Fndc3b|Macf1|Ret|Serpine1|Fgf2|Nr2e1|Actr3|Fstl1|Wnt7a|Slc8a1|Smad4|Hspb1|Isl1|Fer|Srf|Fn1|Ptprr|Grem1|Pip5k1a|Cdh2|Glipr2|Sema3e|Itgb1bp1|Thbs1|Serpinf1|Tac1|Vstm4|Plk2|Rock2|Gna13|Itgav|Hyal1|Fgfbp…
GOMF_GLYCOSAMINOGLYCAN_BINDING	0.000341949	0.00542345	0.498493	0.429815	1.65596	156	Nrp2|Cd44|Fgfr1|Slit3|Lpl|Col25a1|Smoc2|Nrp1|Clec3b|Rspo2|Bmp7|Sema5a|Fgf10|Slit1|Lgr4|Lxn|Adgrg1|Mamdc2|Ndnf|Lrpap1|Ptch1|Mdk|Abi3bp|Col11a1|Rspo3|Serpine2|Fgf2|Fstl1|Itih2|Vit|Adamts1|Fn1|Spock3|Thbs1|Furin|Dpysl3|Fgfrl1|Grem2|Sulf1|Adgre5|Tgfbr3|Twsg1|Tnfrsf11b|Ncam1|Fbln7|Acan|Adamts8|Eng|Prelp|Alk|Serpind1|Nrtn|Adamts5
GOBP_NEGATIVE_REGULATION_OF_CELL_GROWTH	0.000361867	0.00563358	0.498493	0.429213	1.65364	156	Map2|Epha7|Slit3|Nrp1|Cdh1|Rerg|Sema5a|Slit1|Cgref1|Tgfb2|Bmpr2|Bcl2|Ppp1r9b|Tomm70a|Agt|Ntn1|Sema6d|Tro|Tnr|Bcl6|Serpine2|Prdm4|Ip6k2|Actr3|Inhba|Smad4|Rnf6|Ttc3|Grem1|Dab2|Eno1|Gas1|Rgs2|Hyal1|Gng4|Trim46|Adam15|Sphk2
GOBP_CARDIAC_CHAMBER_DEVELOPMENT	0.000215273	0.00392453	0.518848	0.430179	1.65343	154	Robo1|Nrp2|Cpe|Slit3|Nrp1|Bmp7|Ank2|Ctnnb1|Tgfb2|Pcsk5|Bmpr2|Scn5a|Ndst1|Arid1a|Npy2r|Hectd1|Myh10|Stra6|Cited2|Col11a1|Smad6|Ap2b1|Smad4|Isl1|Adamts1|Srf|Robo2|Notch2|Nfatc1|Fkbp1a|Pkp2|Fgfrl1|Sos1|Bmp5|Tgfbr3|Smo|Bmpr1a|Adgrg6|Foxc2|Rbm15|Eng
GOBP_EPITHELIAL_CELL_DIFFERENTIATION	1.6134e-07	1.75824e-05	0.690132	0.386744	1.65251	489	Fgfr1|Map1b|Jun|Fosl2|Cyp26b1|Akap9|Krt9|Sipa1l3|Ptpro|Cdh1|Nr2f2|Bmp7|Cflar|Fgf10|Ctnnb1|Kdm6b|Akap11|Thra|Tgfb2|Arid4a|Bcr|Rfx3|Ift74|Yap1|Gdf11|Bmpr2|Mtss1|Arhgef26|Slc9a2|Osr1|Slitrk6|Agt|Trp63|Esr1|Crhr2|Myo9a|Ccdc88c|Klf4|Rapgef2|Ahi1|Dlx5|Men1|Ncor2|Map2k1|Wwtr1|Onecut2|Ccm2|Skil|Afdn|Abl2|Fndc3b|Ripor2|Bmp6|Ptch1|Rilpl2|Pdpn|Zfp36l1|Dmd|Shroom3|Tmem100|Abi2|Serpine1|Myadm|Fgf2|Fstl1|Fat1|…
GOBP_STEM_CELL_PROLIFERATION	0.000782814	0.00962135	0.477271	0.451196	1.65234	111	Fgfr1|Prg4|Pbx1|Fgf10|Ctnnb1|Fbln1|Yap1|Ythdf2|Trp63|Men1|Nf1|Ptch1|Ace|Zfp36l1|Fgf2|Nr2e1|Shb|Tbx18|Dab2|Nfatc1|Lig4|Fubp1|Hdac5|Cd109|Kat7|Rarb|Pim1|Gli3|Nfib|Sart3
GOBP_TAXIS	1.34751e-05	0.000528655	0.593325	0.402747	1.64709	292	Robo1|Nrp2|Amot|Unc5c|Fgfr1|Slit3|Smoc2|Ptpro|Nrp1|Sema5a|Fgf10|Wnt7b|Slit1|Dock4|Cdh13|Bmpr2|Lgr4|Angpt1|Mapk3|Wasl|Adam10|Ntn1|Sema6d|Ptk2b|Ackr3|Ntf3|Camk1d|S1pr1|Ripor2|Scg2|Spp1|Mdk|Crkl|Serpine1|Cmtm7|Fgf2|Gbf1|Dnm1l|Hspb1|Prkcd|Fer|Lyst|Tubb2b|Robo2|Fn1|Grem1|Pip5k1a|Fezf2|Sema3e|Thbs1|Cttn|Itgav|Nova2|Vav3|Nr4a1|Slc8b1|Sbds|Ntrk3|Dusp1|Rarres2|Ccl25|Ano6|Crk|Anxa1|Il34|Akirin1|Sema4c|Cxcl…
GOCC_CATION_CHANNEL_COMPLEX	0.000386284	0.0057548	0.498493	0.43042	1.64709	150	Kcna4|Cachd1|Cacna1h|Cacna1e|Scn3a|Scn3b|Kcng1|Akap9|Kcnd2|Ryr3|Grik2|Kcnab1|Dpp6|Kcnk2|Trpc1|Cacnb2|Scn5a|Kcnq2|Kcnd3|Dlg2|Trpc7|Grik4|Akap6|Cacng8|Hspa2|Kcna5|Kcng2|Grik3|Cacna2d2|Trpc5|Kcna3|Cacna1c|Kcnmb1|Hcn3|Cttn|Kcnf1|Cacng4|Slc5a3|Scn2a|Trpc4|Hcn4|Cacnb1
GOCC_CELL_SUBSTRATE_JUNCTION	0.000277056	0.00468511	0.498493	0.425528	1.64634	162	Peak1|Sorbs1|Nrp1|Mapk3|Oprm1|Dlc1|Tln2|Dag1|Parvg|Ptk2b|Enah|Map2k1|Actn1|Arl14ep|Jak2|Git1|Fam107a|Nexn|Dmd|Actr3|Lpp|Palld|Coro2b|Actn2|Itga7|Sorbs3|Cttn|Itgav|Itga5|Efs|Cbl|Synpo2|Arpc2|Itgb5|Dst|Senp1|Il16|Ajuba
GOBP_ACTIN_FILAMENT_ORGANIZATION	3.90068e-06	0.000217024	0.610527	0.391501	1.64472	387	Nckap1|Myo5b|Pls3|Rasa1|Arpc5|Sorbs1|Prkce|Nrp1|Fam171a1|Tenm1|Sema5a|Arhgap6|Wipf3|Nebl|S100a10|Bcl2|Eps8|Pak3|Ppp1r9b|Mtss1|Wasl|Dlc1|Crhr2|Samd14|Tacr1|Ptk2b|Enah|Elmo1|Shank3|Actn1|Sptbn1|S1pr1|Myh10|Gas2l1|Coro7|Abl2|Rhoq|Cotl1|Cyfip2|Fam107a|Wasf3|Actr2|Shroom3|Abi2|Tmeff2|Myadm|Arhgap18|Gmfb|Actr3|Fchsd2|Fat1|Coro2b|Limd2|Prkcd|Add3|Fer|Ppm1e|Srf|Actn2|Cul3|Itgb1bp1|Sptan1|Sorbs3|Cttn|Cald…
GOBP_NEURON_PROJECTION_ORGANIZATION	0.000504091	0.00694787	0.477271	0.4493	1.64456	114	Myo5b|Zfp804a|Map1a|Atp1a3|Pdlim5|Epha5|Pak3|Wasl|Adam10|Arc|Shank3|Ube3a|Afdn|Abl2|Lrrk2|Tanc1|Reln|Actr2|Abi3bp|Abi2|Actr3|Wnt7a|Dnm1l|Slc30a1|Sipa1l1|Cttn|Kif1a|Caprin1|Grin2b|Camk2b|Baiap2|Ppfia2|Diaph2|Tiam1|Chrna7
GOBP_REGULATION_OF_MEMBRANE_POTENTIAL	1.10649e-06	8.09882e-05	0.643552	0.388026	1.64306	412	Kcna4|Nos1|Cacna1h|Gria1|Jun|Neto1|Sez6|Atp1a3|Scn3a|Scn3b|Cnr1|Kcng1|Akap9|Kcnd2|Pclo|Celf4|Prkce|Gabrb1|Grik2|Bves|Ank2|Gabra2|Popdc3|Mapk8ip2|Nedd4l|Dpp6|Cnih2|Kcnk2|Cacnb2|Grin3a|Bcl2|Glra2|Pid1|Oprm1|Agt|Nalcn|Scn5a|Kcnq2|Kcnd3|Camk2d|Dynll1|Slmap|Tacr1|Ptk2b|Bok|Shank3|Akap6|Npy2r|Slc4a4|Gabrb3|Gabra5|Afdn|Lrrk2|Kcna5|Reln|Kcng2|Dmd|Grik3|Trpc5|Kcna3|Neto2|Wnt7a|Nr3c2|Grin2c|Slc8a1|Gabrg3|N…
GOBP_MICROTUBULE_BASED_TRANSPORT	0.000152132	0.00294456	0.518848	0.412942	1.63982	198	Map2|Map1b|Neto1|Map1a|Rfx3|Cnih2|Ift74|Sybu|Rab27b|Uchl1|Bsn|Dlg2|Dynll1|Dnah9|Map2k1|Nek10|Hap1|Ttc21a|Sfpq|Lca5|Rasgrp1|Cwh43|Kif1b|Hspb1|Caly|Kif1a|Rab21|Ap3d1|Ank3|Spef2|Dync1h1|Wdr35|Agbl4|Trim46|Aqp4|Kif2a|Nefl|Map6|Dst|Ap3b1|Bicdl1|Wasf1|Klc3|Ccdc40|Rhot2|Dnah5|Hnrnpu|Rsph4a|Bicd1|Cfap45|Arhgap21|Kif27|Ak7|Armcx3|Ttc21b|Ift80|Megf8|Dync1i1|Kif3a|Ap3b2|Ap3s1|Rpgr|Pcm1|Kifap3|Spast|Ndel1|Bb…
GOBP_POSITIVE_REGULATION_OF_PEPTIDYL_TYROSINE_PHOSPHORYLATION	0.000516331	0.00699471	0.477271	0.440173	1.63874	122	Gfra1|Cd44|Rasa1|Grm5|Nrp1|Fgf10|Angpt1|Plpp3|Agt|Neurl1a|Ntf3|Bmp6|Jak2|Reln|Abi2|Lrp4|Ptprz1|Isl1|Grem1|Abi1|Itga5|Il6st|Crlf1|Ehd4|Il34|Cntn1|Parp14|Tlr4|Hax1|Cd4|Hdac2|Lrrk1|Tnk2
GOMF_CALCIUM_ION_BINDING	8.02874e-07	6.45458e-05	0.659444	0.38457	1.63714	437	Doc2b|Pls3|Cacna1e|Rhbdl3|Fstl5|Dner|Slit3|Lpl|Mctp2|Pclo|Smoc2|Caln1|Ryr3|Clec3b|Syt4|Dgkb|Cdh1|Man1a|Hpcal4|Ids|Cdh9|Slit1|Cgref1|Fbln1|Dgkg|Cdh13|Mctp1|S100a10|Sparc|Thbd|Necab2|Cdhr3|Stim2|Prkcsh|Matn2|Atp2c1|Pcdh8|Crb1|Pcdh19|Dag1|Cdh4|Tbc1d8b|Cdh11|Anxa2|Celsr1|Actn1|Cdhr1|Dlk1|Baiap3|Unc13c|Hpcal1|Syt9|Capn3|Calb2|Scube3|Gjb2|Tesc|Ncs1|Macf1|Lrp1b|Ret|Lrp4|Slc25a25|Rasgrp1|Syt17|Fstl1|Adgr…
GOBP_NEGATIVE_REGULATION_OF_NEURON_PROJECTION_DEVELOPMENT	0.000722376	0.00905015	0.477271	0.430275	1.63625	145	Map2|Epha7|Xylt1|Nrp1|Cdh1|Kremen1|Sema5a|Slit1|Epha3|Prkcsh|Ntn1|Sema6d|Ube3a|Tnr|Lrrk2|Thoc2|Lrp4|Ptprz1|Actr3|Dab1|Rnf6|Ttc3|Inpp5f|Dab2|Efemp1|Itm2c|Dpysl3|Trim46|Fat3|Katna1|Ptpn9
GOBP_REGULATION_OF_EPITHELIAL_CELL_MIGRATION	0.000110145	0.00235875	0.538434	0.409968	1.63434	209	Amot|Fgfr1|Jun|Smoc2|Prkce|Nrp1|Nr2f2|Sema5a|Fgf10|Tgfb2|Irs2|Bmpr2|Sparc|Angpt1|Plpp3|Agt|Nus1|Klf4|Tacr1|Ptk2b|Amotl1|Nf1|Macf1|Serpine1|Fgf2|Nr2e1|Wnt7a|Hspb1|Ptprr|Glipr2|Itgb1bp1|Thbs1|Serpinf1|Tac1|Plk2|Rock2|Hyal1|Fgfbp1|Hdac5|Tgfbr3|Ptgs2|Anxa1|Dnaja4|Jcad|Pfn1|Atp2b4|Foxc2|Nfe2l2|Coro1c
GOBP_REGULATION_OF_TRANSPORTER_ACTIVITY	0.000337767	0.00541311	0.498493	0.414626	1.6333	185	Rasgrf1|Neto1|Scn3b|Stac|Akap9|Kcnab1|Ank2|Mapk8ip2|Nedd4l|Cnih2|Cacnb2|Fgf11|Bcl2|Stim2|Osr1|Gem|Cacng5|Camk2d|Slmap|Arc|Shank3|Akap6|Tcaf1|Hap1|Cacng8|Hspa2|Shisa9|Tesc|Reln|Dmd|Nr3c2|Fxyd5|Nedd4|Prkcd|Snca|Slc9a1|Actn2|Atp1b2|Dapk1|Pcsk9|Cftr|Syngr3|Cacng4|Slc5a3|Ank3|Fkbp1a|Ehd3|Atp7a|Cacnb1|Sphk2|Pkd2|Pirt|Fxyd6|Pim1|Shisa6
GOBP_REGULATION_OF_CHEMOTAXIS	0.000674912	0.00861919	0.477271	0.423762	1.63271	155	Robo1|Fgfr1|Smoc2|Nrp1|Sema5a|Fgf10|Slit1|Cdh13|Bmpr2|Mapk3|Wasl|Adam10|Ptk2b|Ntf3|Camk1d|S1pr1|Ripor2|Scg2|Mdk|Serpine1|Fgf2|Dnm1l|Hspb1|Tubb2b|Robo2|Fn1|Grem1|Fezf2|Thbs1|Cttn|Nova2|Slc8b1|Ntrk3|Dusp1|Rarres2|Ano6|Il34|Akirin1|Tiam1|Tirap|Mcu
GOMF_MOLECULAR_FUNCTION_INHIBITOR_ACTIVITY	7.60785e-06	0.000362222	0.610527	0.394284	1.63114	322	Serpina3n|Igsf1|Scn3b|Gpc3|Bex1|Kcnab1|Atp2b1|Crim1|Hspa1a|Nedd4l|Kcnk2|Elfn2|Lxn|Fry|Bcl2|Ppp1r9b|Spry4|Camk2d|Dynll1|Anxa2|Socs5|Dnajb1|Timp2|Dnajc3|Serpinh1|Ppp1r14c|Wfikkn2|Lrrk2|Lrpap1|Lypd1|Tesc|Cd55|Smad6|Serpine1|Serpine2|Serpinb6b|Itih2|Trib1|Hspb1|Nedd4|Slc30a1|Prkag2|Itpr1|Spock3|Thbs1|Pcsk9|Gnaz|Cftr|Wdtc1|Serpinf1|Id4|Rgs2|Ppp1r2|Prkar2a|Fkbp1a|Dusp19|Tank|Ppp1r12a|Furin|Gskip|Spint1…
GOMF_METAL_ION_TRANSMEMBRANE_TRANSPORTER_ACTIVITY	1.20132e-05	0.000498209	0.593325	0.393042	1.63055	334	Kcna4|Cachd1|Slc41a1|Cacna1h|Cacna1e|Atp1a3|Scn3a|Scn3b|Kcng1|Kcnd2|Ryr3|Grik2|Slc1a2|Kcnab1|Atp2b1|Slc39a6|Slc17a8|Scn7a|Kcnk2|Trpc1|Cacnb2|Htr1b|Slc1a1|Grin3a|Kcnn3|Slc9a2|Stim2|Oprm1|Slc10a4|Nalcn|Atp2c1|Scn5a|Kcnq2|Cacng5|Kcnd3|Trpc7|Grik4|Slc4a4|Orai2|Cacng8|Nipal3|Kcnj4|Ncs1|Slc5a7|Kcna5|Kcng2|Grik3|Cacna2d2|Trpc5|Kcna3|Grin2c|Slc8a1|Slc13a4|Cacna1c|Slc30a1|Gria2|Slc9a1|Kcnmb1|Slc1a3|Atp1b2…
GOBP_CARDIOCYTE_DIFFERENTIATION	0.000352177	0.00551781	0.498493	0.42413	1.63018	154	Nrp1|Bmp7|Pdlim5|Bves|Ctnnb1|Kdm6b|Tgfb2|Nebl|AW551984|Mapk3|Tomm70a|Agt|Sik1|Camk2d|Arid1a|Ccnd2|Cacybp|Akap6|Myh10|Cited2|Abi3bp|Smad6|Sgcd|Inhba|Slc8a1|Smad4|Pbrm1|Isl1|Tbx18|Srf|Slc9a1|Actn2|Grem1|Fzd7|Rgs2|Ep300|Speg|Tgfbr3|Dll1|Rarb|Map2k4|Mef2a|Bmpr1a|Tenm4|Hdac2|Eng|Yy1|Hnrnpu
GOBP_RESPONSE_TO_INSULIN	0.000190486	0.00353831	0.518848	0.408103	1.62988	216	Lpl|Sorbs1|Zfp106|Atp2b1|Irs2|Acvr1c|Socs7|Pid1|Mapk3|Agt|Ptpre|Oprk1|Vgf|Ache|Epm2aip1|Egr2|Map2k1|Osbpl8|Rhoq|Mc4r|Inhbb|Sos2|Uso1|Zfp36l1|Sesn3|Prkcd|Fer|Ankrd26|Ncoa5|Slc9a1|Pcsk9|Wdtc1|Foxo1|Egr1|Prkdc|Cyfip1|Stxbp4|Sos1|Phip|Rarres2|Ncoa1|Lpin1|Slc39a14|Hmga1|Errfi1|Parp1|Foxc2|Nck1|Cry2|Vps13c|Plcb1|Insig2|Rab10|Ptprv|Col6a1|Hadha|Nucb2|Ywhag|Pip4k2b|Sik2|Cry1|Pdpk1|Capn10|Insr|Vamp2|Kcnj8…
GOBP_PEPTIDYL_TYROSINE_MODIFICATION	5.95014e-05	0.00151976	0.557332	0.408005	1.62703	226	Gfra1|Cd44|Rasa1|Fgfr1|Epha7|Grm5|Prkce|Nrp1|Fgf10|Prmt2|Epha3|Angpt1|Plpp3|Mapk3|Agt|Neurl1a|Ddr2|Ptk2b|Ntf3|Socs5|Abl2|Bmp6|Jak2|Reln|Abi2|Lrp4|Ptprz1|Isl1|Prkcd|Fer|Inpp5f|Grem1|Efemp1|Abi1|Dyrk3|Zzef1|Itga5|Il6st|Cbl|Crlf1|Ehd4|Il34|Psen2|Cntn1|Rap2c|Parp14|Errfi1|Tlr4|Hax1|Cd4|Hdac2|Il12rb1|Rap2b|Lrrk1|Alk|Tnk2
GOBP_GLAND_DEVELOPMENT	8.90515e-06	0.000393431	0.593325	0.391768	1.62561	337	Robo1|Cd44|Fgfr1|Jun|Pbx1|Agap2|Nrp1|Cdh1|Igsf3|Bmp7|Cflar|Fgf10|Ctnnb1|Thra|Irs2|Bcl2|Rpgrip1l|Cdo1|Mapk3|Sp3|Trp63|Esr1|Neurl1a|Prkcsh|Dag1|Ntn1|Upf2|Map2k1|Onecut2|Ube3a|Nf1|Kdm5b|Jak2|Stra6|Cited2|Ptch1|Cadm1|Perp|Mdk|Crkl|Serpine2|Fgf2|Btrc|Smad4|Isl1|Srf|Lipa|Cul3|Itpr1|Notch2|Pcsk9|Serpinf1|Id4|Prkdc|Socs2|Rb1cc1|Fasn|Ccnd1|Sulf1|Pygo2|Tgfbr3|Six3|Pkd2|Pax6|Twsg1|Psen2|Vdr|Smo|Deaf1|Ash1l|…
GOCC_RECEPTOR_COMPLEX	1.66934e-05	0.00061552	0.57561	0.397122	1.62322	294	Gfra1|Adra2a|Grm1|Cd44|Kctd12|Fgfr1|Gpr101|Gria1|Gabrb1|Grik2|Alcam|Gabra2|Olfm3|Calcrl|Cnih2|Trpc1|Acvr1c|Epha5|Bmpr1b|Htr1b|Bmpr2|Lepr|Grin3a|Eps8|Cacng5|Plxnc1|Ddr2|Htr2c|Ptk2b|Grik4|Gabrb3|Dlg3|Gabra5|Cacng8|Jak2|Shisa9|Lrp1b|Ret|Grik3|Nt5dc3|Gpr63|Cr1l|Hsp90ab1|Itga8|Nr3c2|Grin2c|Gabrg3|Hspd1|Vwc2l|Gria2|Itga7|Notch2|Gabrg1|Cacng4|Drd1|Grin2b|Itgav|Grid2|Ntrk2|Il13ra1|Ntrk3|Taok2|Itga5|Il6st…
GOBP_NEGATIVE_REGULATION_OF_GROWTH	0.00030206	0.00498755	0.498493	0.408829	1.62268	199	Map2|Epha7|Slit3|Gpc3|Nrp1|Cdh1|Rerg|Sema5a|Slit1|Cgref1|Tgfb2|Kcnk2|Bmpr2|Bcl2|Ppp1r9b|Tomm70a|Agt|Ntn1|Sema6d|Men1|Rai1|Tro|Tnr|Cited2|Ptch1|Bcl6|Serpine2|Prdm4|Ip6k2|Actr3|Inhba|Smad4|Rnf6|Ttc3|Ankrd26|Grem1|Dab2|Eno1|Gas1|Trp73|Rgs2|Hyal1|Socs2|Gng4|Trim46|Adam15|Sphk2|Wwc1
GOBP_POSITIVE_REGULATION_OF_CELL_DEVELOPMENT	7.91646e-07	6.45458e-05	0.659444	0.380596	1.62256	453	Robo1|Myo5b|Map1b|Jun|Synj1|Grm5|Bex1|Nrp1|Hsp90aa1|Rgs14|Cyld|Sema5a|Ctnnb1|Akap11|Tmem64|Rfx3|Spen|Bmpr2|Bcl2|Crabp2|Pak3|Fxr1|Oprm1|Pde3a|Neurl1a|Dag1|Grip1|Ntn1|Islr2|Cdh4|Ache|Plxnc1|Arid1a|Egr2|Shank3|Map2k1|Ntf3|Socs5|Dlk1|Skil|Hap1|Afdn|Tnik|Jade2|Tesc|Macf1|Ace|Zfp36l1|Klf10|Mdk|Ret|Reln|Bcl6|Actr2|Serpine2|Fgf2|Trpc5|Rasgrp1|Nr2e1|Ptprz1|Actr3|Trib1|Dnm1l|Pbrm1|Shb|Fos|Slc30a1|Nin|Srf|R…
GOBP_REGULATION_OF_SYSTEM_PROCESS	7.945e-07	6.45458e-05	0.659444	0.379314	1.62247	486	Adra2a|Grm1|Nos1|Zfhx2|Fgfr1|Cacna1h|Neto1|Cacna1e|Nr4a3|Scn3b|Hopx|Akap9|Kcnd2|Pclo|Celf4|Ptpro|Grik2|Atp2b1|Bves|Ank2|Fgf10|Thra|Tgfb2|Calcrl|Dock4|Gnao1|Glp1r|Cacnb2|Tacr3|Bmpr2|Srebf2|Slc1a1|Tomm70a|Oprm1|Agt|Tnfrsf21|Crhr2|Cdk18|Dag1|Scn5a|Oprk1|Kcnd3|Camk2d|Klf4|Egr2|Htr2c|Tacr1|Ptk2b|Shank3|Map2k1|Akap6|Npy2r|Th|Gaa|Tnr|Kdm5b|Afdn|Lrrk2|Bmp6|Shisa9|Inhbb|Spp1|Ace|Kcna5|Pbx3|Reln|Wasf3|Dmd|…
GOBP_CELLULAR_RESPONSE_TO_NITROGEN_COMPOUND	3.51528e-07	3.31518e-05	0.674963	0.379499	1.62242	495	Gria1|Jun|Nr4a3|Grm5|Atp1a3|Lpl|Sorbs1|Nr4a2|Akap9|Agap2|Gabrb1|Zfp106|Slc1a2|Cdh1|Atp2b1|Cflar|Ctnnb1|Irs2|Nsg2|Gnao1|Trpc1|Htr1b|Socs7|Dhx9|Slc1a1|Ppp1r9b|Pid1|Mapk3|Oprm1|Pde3a|Agt|Ptpre|Drd5|Ache|Rapgef2|Htr2c|Map2k1|Akap6|Gabrb3|Osbpl8|Rhoq|Lrrk2|Ehmt2|Jak2|Lypd1|Inhbb|Ace|Sos2|Uso1|Zfp36l1|Crkl|Sesn3|Larp1|Nr3c2|Slc8a1|Gnal|Prkcd|Fer|Caly|Ankrd26|Gria2|Ncoa5|Slc9a1|Actn2|Slc1a3|Itpr1|Thbs1|…
GOBP_REGULATION_OF_ANATOMICAL_STRUCTURE_SIZE	1.00235e-06	7.74581e-05	0.643552	0.379919	1.6221	470	Nckap1|Myo5b|Map2|Adra2a|Nos1|Rasa1|Epha7|Map1b|Arpc5|Pclo|Prkce|Nrp1|Hsp90aa1|Cdh1|Atp2b1|Tenm1|Sema5a|Wnt7b|Slit1|Smpd3|Dock4|Htr1b|Bmpr2|Crabp2|Eps8|Pak3|Agt|Htr1d|Ntn1|Islr2|Sema6d|Drd5|Cdh4|Htr2c|Tacr1|Ptk2b|Shank3|Map2k1|Sptbn1|Tnr|Lrrk2|Cotl1|Cyfip2|Macf1|Ace|Kcna5|Ret|Smad6|Myadm|Ptger3|Hsp90ab1|Trpc5|Arhgap18|Actr3|Wnt7a|Fchsd2|Slc8a1|Prkcd|Rnf6|Add3|Fer|Cacna1c|Ttc3|Srf|Fn1|Actn2|Kcnmb1…
GOCC_EXTRINSIC_COMPONENT_OF_MEMBRANE	0.000401494	0.0059305	0.498493	0.415747	1.62174	174	Gfra1|Doc2b|Akap9|Dgkb|Cdh1|Cdh9|Ank2|Ctnnb1|Syn2|Gnao1|Cdh13|Socs7|Bsn|Cdh4|Snx10|Cdh11|Socs5|Trio|Jak2|Crkl|Gnb4|Ap2b1|Dchs1|Gnal|Cdh2|Gnaz|Cltc|Gna13|Socs2|Amph|Gng4|Gnaq|Gng7|Syn3|Gripap1|Farp1|Rnf10|Snap29|Dtna|Tiam1|Tirap|Nptx2|Atp6v1a|Apc2|Syn1|Gnb2|Cdh24|Jup|Cdh5|Gng5|Gphn
GOBP_EYE_MORPHOGENESIS	0.000480334	0.00676885	0.498493	0.427472	1.62035	142	Bmp7|Ctnnb1|Olfm3|Dio3|Gdf11|Tspan12|Slc1a1|Hipk1|Bcl2|Rpgrip1l|Sp3|Crb1|Ahi1|Arid1a|Kdm2b|Th|Nf1|Stra6|Hmgn1|Cited2|Sdk2|Nipbl|Abi2|Tenm3|Fgf2|Fat1|Notch2|Gas1|Megf11|Fjx1|Bdnf|Dzank1|Zhx2|Ntrk2|Tdrd7|Six3|Pax6|Fat3|Dll1|Rarb
GOBP_ADULT_BEHAVIOR	0.000507206	0.00694787	0.477271	0.419281	1.62006	161	Nos1|Zfhx2|Nr4a3|Sez6|Atp1a3|Nr4a2|Slc1a2|Chat|Pcdh17|Slc1a1|Eps8|Oprm1|Slitrk6|Slc10a4|Uchl1|Oprk1|Htr2c|Usp46|Ccnd2|Shank3|Unc79|Nrxn3|Abl2|Ehmt2|Pbx3|Zic1|Dab1|Chl1|Snca|Cacna1c|Inpp5f|Trmt1l|Atp1a2|Cartpt|Bdnf|Drd1|Chrna3|Homer2|Slc7a11|Prex2|Chrna4|Oxr1|Chrna7|Parp1|Vps13a|Pum1
GOBP_TISSUE_MIGRATION	7.07271e-05	0.00174309	0.538434	0.398501	1.61996	267	Robo1|Amot|Fgfr1|Jun|Smoc2|Prkce|Nrp1|Nr2f2|Sema5a|Fgf10|Tgfb2|Irs2|Mia3|Cdh13|Bmpr2|Sparc|Angpt1|Plpp3|Agt|Nus1|Klf4|Tacr1|Ptk2b|Amotl1|Nf1|Pkn2|Macf1|Serpine1|Fgf2|Nr2e1|Fstl1|Wnt7a|Smad4|Hspb1|Srf|Ptprr|Grem1|Glipr2|Itgb1bp1|Thbs1|Serpinf1|Tac1|Vstm4|Plk2|Rock2|Itgav|Hyal1|Fgfbp1|Nr4a1|Hdac5|Tgfbr3|Ptgs2|Anxa1|Dnaja4|Jcad|Scarb1|Pfn1|Atp2b4|Foxc2|Nfe2l2|Coro1c
GOBP_SODIUM_ION_TRANSPORT	0.000327336	0.00531542	0.498493	0.415294	1.61836	173	Nos1|Cacna1h|Neto1|Atp1a3|Scn3a|Scn3b|Slc17a8|Nedd4l|Scn7a|Fgf11|Slc9a2|Osr1|Slc10a4|Nkain3|Nalcn|Sik1|Scn5a|Kcnq2|Camk2d|Slmap|Slc4a4|Tesc|Slc5a7|Dmd|Serpine2|Nkain2|Slc8a1|Fxyd5|Nedd4|Slc9a1|Atp1b2|Atp1a2|Hcn3|Pcsk9|Cftr|Slc9a4|Slc5a3|Scn2a|Ank3|Slc6a13|Slc8b1|Hcn4|Ano6|Klhl3|Per1|Pkd2|Fxyd6|Cntn1|Slc13a3|Slc38a2|Atp2b4|Scn4b|Wnk3|Slc4a8|Plcb1|Drd2|Slc24a3|Ednrb|Wnk4|Slc4a10|Wnk1|Slc9a7|Slc6a7|…
GOMF_GATED_CHANNEL_ACTIVITY	8.94017e-05	0.00207785	0.538434	0.404831	1.61821	224	Kcna4|Cachd1|Cacna1h|Gria1|Cacna1e|Tmem150c|Kcng1|Kcnd2|Gabrb1|Ano3|Ryr3|Grik2|Kcnab1|Gabra2|Scn7a|Kcnk2|Cacnb2|Htr1b|Grin3a|Kcnn3|Glra2|Oprm1|Kcnq2|Cacng5|Kcnd3|Grid1|Ptk2b|Grik4|Gabrb3|Gabra5|Cacng8|Kcnj4|Ncs1|Kcna5|Kcng2|Grik3|Cacna2d2|Kcna3|Grin2c|Gabrg3|Cacna1c|Gria2|Kcnmb1|Itpr1|Hcn3|Gabrg1|Cftr|Kcnf1|Cacng4|Ano2|Scn2a|Grin2b|Itgav|Grid2|Hcn4|Glra3|Cacnb1|Ano6|Chrna3|Pkd2|Gria3|Cacna2d3
GOBP_WNT_SIGNALING_PATHWAY	6.44027e-06	0.000318652	0.610527	0.384316	1.61416	389	Cd44|Cpe|Gpc3|Ankrd6|Ptpro|Cdh1|Rspo2|Gpc4|Cyld|Kremen1|Sema5a|Fgf10|Wnt7b|Ctnnb1|Cdc73|Tle4|Tmem64|Thra|Shisa2|Yap1|Amer2|Lgr4|Rbms3|Plpp3|Ccdc88c|Klf4|Ptpru|Dlx5|Tpbgl|Amotl1|Wwtr1|Celsr1|Bambi|Pygo1|Fzd9|Abl2|Lrrk2|Tnik|Bcl9l|Macf1|Mdk|Ctr9|Rspo3|Lrp4|Fgf2|Wnt7a|Btrc|Smad4|Isl1|Tbx18|Tnks|Grem1|Fzd7|Dab2|Cdh2|Cul3|Leo1|Amer3|Ndrg2|Foxo1|G3bp1|Wnt6|Fzd8|Lats2|Chd8|Gskip|Egr1|Hic1|Ccnd1|Sulf1|Py…
GOBP_RESPONSE_TO_WOUNDING	3.69876e-06	0.000217024	0.627257	0.383994	1.61401	391	Adra2a|Cd44|Sytl4|Jun|Xylt1|Bex1|Smoc2|Prkce|Nrp1|Slc1a2|Kremen1|Cflar|Fgf10|Fbln1|F3|Yap1|Mia3|S100a10|Thbd|Slc1a1|Plpp3|Bcl2|Nfia|Matn2|Drd5|Klf4|Ddr2|Anxa2|Plat|Map2k1|Celsr1|Ndnf|Nf1|Myh10|Tnr|Gap43|Jak2|Macf1|Pdpn|Git1|Zfp36l1|Mdk|Abi3bp|Tmeff2|Serpine1|Serpine2|Fgf2|Papss2|Wnt7a|Grin2c|Mirt1|Prkcd|Lyst|Srf|Inpp5f|Fn1|Gpr4|Slc1a3|Fzd7|Notch2|Thbs1|Pard3|Nfatc1|Fer1l5|Gna13|Ripor1|Atp7a|Arfge…
GOBP_REGULATION_OF_CELL_SIZE	0.000525563	0.00708066	0.477271	0.409632	1.61351	182	Myo5b|Map2|Epha7|Map1b|Nrp1|Hsp90aa1|Cdh1|Sema5a|Slit1|Bmpr2|Crabp2|Ntn1|Islr2|Sema6d|Cdh4|Shank3|Tnr|Macf1|Ret|Hsp90ab1|Trpc5|Actr3|Rnf6|Ttc3|Srf|Fn1|Trp73|Wdtc1|L1cam|Cttn|Bdnf|Rab21|Atp7a|Ep300|Cyfip1|Rb1cc1|Ntrk3|Trim46|Ano6|Aqp4|Golga4
GOCC_CELL_CELL_JUNCTION	8.1861e-06	0.000368299	0.593325	0.37835	1.60967	420	Amot|Gria1|Prkcg|Lmo7|Tmem47|Pcdh1|Sorbs1|Sipa1l3|Cdh1|Igsf21|Pdlim5|Cdh9|Bves|Ank2|Ctnnb1|Pdzd2|Yap1|Epha5|Cdh13|Bmpr2|Mpdz|Patj|Rpgrip1l|Mtss1|Clmp|Lrrc7|Tln2|Crb1|Dag1|Scn5a|Cdh4|Camk2d|Rapgef2|Ahi1|Ptpru|Cdh11|Amotl1|Akap6|Actn1|Dlg3|Pkn2|Pnn|Afdn|Calb2|Gjb2|Cadm1|Perp|Kcna5|Shroom3|Obscn|Abi2|Myadm|Actr3|Fat1|Slc8a1|Adgrl3|Prkcd|Add3|Fer|Ccdc85c|Slc9a1|Ddx6|Cdh2|Atp1a2|Pard3|Sptan1|Magi3|Scn…
GOBP_PEPTIDE_TRANSPORT	4.46724e-05	0.00121035	0.557332	0.399495	1.60921	250	Doc2b|Adra2a|Nos1|Sytl4|Cacna1e|Cpe|Nnat|Cnr1|Pclo|Prkce|Gpr27|Smpd3|Irs2|Rfx3|Gnao1|Glp1r|Trpc1|Acvr1c|Epha5|Sybu|Lepr|Agt|Crhr2|Vgf|Rasl10b|Dynll1|Htr2c|Npy2r|Baiap3|C2cd2l|Mc4r|Syt9|Jak2|Tunar|Inhbb|Slc25a22|Hcfc1|Tfap2b|Ptger3|Midn|Isl1|Cacna1c|Itpr1|Cartpt|Gnaz|Cftr|Foxo1|Adcy5|Pde1c|Slc8b1|Stxbp4|Itsn1|Gnaq|Anxa1|Slc18a2|Acsl4|Ube2q1|Hmga1|Bad|Tiam1|Mcu|Per2|Ptprn2|Myt1|Gja1|Plcb1|Drd2|Ptpr…
GOBP_SENSORY_ORGAN_MORPHOGENESIS	0.000102431	0.00225256	0.538434	0.401721	1.60824	237	Fgfr1|Nr4a3|Cyp26b1|Bmp7|Fgf10|Ctnnb1|Olfm3|Bcr|Dio3|Gdf11|Tspan12|Slc1a1|Hipk1|Bcl2|Rpgrip1l|Mapk3|Osr1|Slitrk6|Sp3|Crb1|Ntn1|Ahi1|Arid1a|Dlx5|Celsr1|Kdm2b|Th|Nf1|Ripor2|Stra6|Hmgn1|Cited2|Sdk2|Nipbl|Col11a1|Abi2|Tenm3|Fgf2|Itga8|Fat1|Tbx18|Notch2|Gas1|Megf11|Fjx1|Bdnf|Dzank1|Lhfpl5|Zhx2|Ntrk2|Spry2|Tdrd7|Six3|Pax6|Pou3f4|Fat3|Dll1|Rarb|Tmie|Gli3|Dlx6|Hdac2|Yy1|Otx2
GOBP_RECEPTOR_INTERNALIZATION	0.000812966	0.00990075	0.477271	0.424798	1.60669	140	Ncdn|Gria1|Synj1|Lrrtm1|Ubqln2|Nedd4l|Calcrl|Htr1b|Necab2|Angpt1|Ap2a2|Cacng5|Ache|Ahi1|Lrrtm2|Arc|Usp46|Ackr3|Ntf3|Hap1|Cacng8|Lrpap1|Nsf|Ptger3|Ap2b1|Nedd4|Snca|Caly|Gria2|Grem1|Dab2|Pard3|Pcsk9|Cacng4|Cltc|Plk2
GOBP_WOUND_HEALING	7.72303e-05	0.00187494	0.538434	0.394565	1.60576	270	Adra2a|Cd44|Sytl4|Smoc2|Prkce|Nrp1|Cflar|Fgf10|Fbln1|F3|Yap1|Mia3|S100a10|Thbd|Plpp3|Drd5|Ddr2|Anxa2|Plat|Celsr1|Ndnf|Nf1|Myh10|Jak2|Macf1|Pdpn|Abi3bp|Tmeff2|Serpine1|Serpine2|Fgf2|Papss2|Wnt7a|Prkcd|Lyst|Srf|Fn1|Gpr4|Fzd7|Notch2|Thbs1|Pard3|Nfatc1|Fer1l5|Gna13|Arfgef1|Adra2c|Cd109|Gnaq|Ano6|Crk|Anxa1|Pdia3|Slc7a11|Adra2b|C1galt1c1|Dst|Ap3b1|Nbeal2|Tlr4|Foxc2|Rap2b|Nfe2l2|Ajuba|Eng|Pdia4|Nlrp6|F8…
GOBP_CALCIUM_ION_TRANSMEMBRANE_TRANSPORT	0.000121043	0.00251474	0.538434	0.399072	1.6042	243	Cacna1h|Cacna1e|Stac|Prkce|Plce1|Ryr3|Atp2b1|Ank2|Tgfb2|Glp1r|Trpc1|Cacnb2|Bcl2|Stim2|Nalcn|Atp2c1|Tspan13|Gem|Camk2d|Trpc7|Htr2c|Ptk2b|Akap6|Hap1|Cacng8|Hspa2|Capn3|Dmd|Cacna2d2|Ptger3|Fgf2|Trpc5|Slc25a25|Grin2c|Slc8a1|Snca|Cacna1c|Slc9a1|Itpr1|Atp1a2|Plch1|Cacng4|Drd1|Fkbp1a|Grin2b|Ehd3|Itgav|Trpc4|Slc8b1|Cacnb1|Akap5|Ano6|Pkd2|Atp13a4|Ddit3|Dbi|Psen2|Cacna2d3|Mcu|Mcub|Atp2b4|Hpca|Cd4
GOBP_CYTOSKELETON_DEPENDENT_INTRACELLULAR_TRANSPORT	0.000616507	0.00799829	0.477271	0.405693	1.6007	189	Myo5b|Map2|Map1b|Neto1|Map1a|Syt4|Cnih2|Ift74|Sybu|Rab27b|Wasl|Uchl1|Bsn|Ccdc88c|Dlg2|Dynll1|Map2k1|Hap1|Ttc21a|Sfpq|Lca5|Rasgrp1|Kif1b|Hspb1|Caly|Myo10|Kif1a|Rab21|Ap3d1|Ank3|Dync1h1|Wdr35|Agbl4|Trim46|Ppfia2|Kif2a|Nefl|Map6|Dst|Ap3b1|Bicdl1|Wasf1|Klc3|Hook3|Rhot2|Hnrnpu|Bicd1
GOMF_CELL_ADHESION_MOLECULE_BINDING	0.000369044	0.00563358	0.498493	0.399668	1.59778	235	Gfra1|Fgfr1|Cpe|Lamb1|Ptpro|Cdh1|Tenm1|Nisch|Cdh9|Ctnnb1|Fbln1|Cdh13|Bmpr2|Plpp3|Icam5|Tln2|Cdh4|Cdh11|Actn1|Tnr|Timp2|Ptprt|Afdn|Spp1|Cadm1|Nexn|Dmd|Obscn|Tenm3|Fgf2|Itga8|Ptprz1|Dchs1|Fxyd5|Fn1|Itga7|Dab2|Cdh2|Itgb1bp1|Thbs1|L1cam|Ank3|Grin2b|Itgav|Mmp14|Trpc4|Dscaml1|Kirrel3|Pkp2|Akap5|Itga5|Adam15|Emb|Clstn3|Itgb5|Cntn1|Dst|Tenm4|Sirpa|Ntng1|Cntn5|Pdia4|Col3a1|Itga9|Cdh24|Jup|Cdh5|Sdcbp|Utrn|…
GOBP_ACTIN_FILAMENT_BUNDLE_ORGANIZATION	0.000643458	0.00830233	0.477271	0.413703	1.59668	159	Pls3|Sorbs1|Nrp1|Fam171a1|Arhgap6|S100a10|Eps8|Mtss1|Dlc1|Tacr1|Ptk2b|Shank3|Actn1|S1pr1|Myh10|Abl2|Fam107a|Tmeff2|Coro2b|Limd2|Ppm1e|Srf|Cul3|Itgb1bp1|Sorbs3|Cald1|Tac1|Rock2|Limch1|Dpysl3|Baiap2|Hsp90b1|Pdlim1|Synpo2|Itgb5|Cgnl1|Pfn1|Diaph3|Fmn2|Arhgef5|Dbn1|Pawr
GOBP_RESPONSE_TO_PEPTIDE_HORMONE	2.65206e-05	0.000841295	0.57561	0.386333	1.59608	311	Nos1|Serpina3n|Nr4a3|Lpl|Sorbs1|Nr4a2|Zfp106|Atp2b1|Ctnnb1|Irs2|Acvr1c|Socs7|Cdo1|Pid1|Mapk3|Agt|Ptpre|Oprk1|Vgf|Ache|Epm2aip1|Egr2|Cacybp|Map2k1|Osbpl8|Rhoq|Mc4r|Jak2|Inhbb|Ace|Sos2|Uso1|Zfp36l1|Sesn3|Nr3c2|Prkcd|Fer|Ankrd26|Ncoa5|Slc9a1|Actn2|Pcsk9|Wdtc1|Foxo1|Ccnd3|Rock2|Egr1|Prkdc|Cyfip1|Socs2|Nr4a1|Stxbp4|Sos1|Phip|Rarres2|Ncoa1|Lpin1|Tgfbr3|Crk|Slc39a14|Hmga1|Errfi1|Parp1|Foxc2|Tcf12|Nfe2l2…
GOBP_NEGATIVE_REGULATION_OF_LOCOMOTION	7.07329e-05	0.00174309	0.538434	0.391987	1.59534	274	Robo1|Stk26|Nrp1|Cdh1|Nr2f2|Nisch|Sema5a|Slit1|Fbln1|Arid4a|Bcr|Acvr1c|Mia3|Mctp1|Bcl2|Adgrg1|Wasl|Dlc1|Dag1|Sema6d|Drd5|Klf4|Ptpru|Cdh11|Tcaf1|Nf1|Ptprt|Osbpl8|Afdn|Ripor2|Cited2|Tmeff2|Serpine1|Fgf2|Trib1|Srf|Srgap1|Robo2|Ptprr|Grem1|Atp1b2|Itgb1bp1|Thbs1|Nexmif|Serpinf1|Drd1|Gna13|Limch1|Dpysl3|Pkp2|Dlg5|Hdac5|Sulf1|Dusp1|Sin3b|Ccl25|Tgfbr3|Crk|Adam15|Dnaja4|Il33|Rap2c|Bmpr1a|Rap2a|Atp2b4|Hdac…
GOBP_POSITIVE_REGULATION_OF_NERVOUS_SYSTEM_DEVELOPMENT	1.92791e-05	0.00067546	0.57561	0.382506	1.59438	352	Robo1|Myo5b|Map1b|Synj1|Grm5|Bex1|Lrrtm1|Nrp1|Rgs14|Sema5a|Ctnnb1|Spen|Bmpr2|Crabp2|Pak3|Fxr1|Oprm1|Slitrk6|Neurl1a|Dag1|Grip1|Ntn1|Islr2|Cdh4|Ache|Plxnc1|Lrrtm2|Egr2|Shank3|Map2k1|Ntf3|Skil|Hap1|Afdn|Tnik|Jade2|Macf1|Ace|Mdk|Reln|Actr2|Serpine2|Fgf2|Trpc5|Nr2e1|Ptprz1|Actr3|Wnt7a|Adgrl3|Dnm1l|Slc30a1|Nin|Srf|Robo2|Fn1|Notch2|Trp73|Serpinf1|L1cam|Id4|Bdnf|Rab21|Caprin1|Lig4|Srrt|Ep300|Grid2|Ntrk2…
GOBP_STEM_CELL_DIFFERENTIATION	0.000454841	0.00650303	0.498493	0.398165	1.59019	216	Nrp2|Fgfr1|Nrp1|Efnb1|Bmp7|Sema5a|Wnt7b|Ctnnb1|Zic2|Tgfb2|Yap1|Ythdf2|Chd3|Sema5b|Bcl2|Mapk3|Ap2a2|Osr1|Cdk13|Trp63|Esr1|Aldh1a2|Sema6d|Men1|Cited2|Ccnk|Ret|Sox21|Prdm4|Fgf2|Wnt7a|Smad4|Isl1|Tbx18|Srf|Slc9a1|Fn1|Grem1|Cdh2|Sema3e|Prkdc|Zfp36l2|Pax6|Sema4c|Smo|Bmpr1a|Pum1|Foxc2|Hdac2|Nfe2l2|Coro1c|Eng|Zic5|Hnrnpu|Chd2|Nolc1|Foxc1|Nrtn|Msi2|Ednrb|Chd4|Jarid2
GOBP_REGULATION_OF_SUPRAMOLECULAR_FIBER_ORGANIZATION	2.31624e-05	0.000762337	0.57561	0.383376	1.5888	336	Nckap1|Map2|Rasa1|Map1b|Map1a|Arpc5|Akap9|Prkce|Nrp1|Tenm1|Sema5a|Arhgap6|Clu|S100a10|Eps8|Pak3|Mtss1|Dlc1|Tacr1|Ptk2b|Shank3|Sptbn1|S1pr1|Gas2l1|Cotl1|Cyfip2|Clip1|Git1|Wasf3|Abi2|Tmeff2|Myadm|Arhgap18|Gmfb|Actr3|Togaram1|Fchsd2|Smad4|Coro2b|Prkcd|Add3|Snca|Fer|Ppm1e|Pfdn4|Actn2|Itgb1bp1|Sptan1|Sorbs3|Cttn|Tac1|Rock2|Hspa8|Map1s|Ep300|Limch1|Tmod2|Cyfip1|Arfgef1|Baiap2|Taok1|Synpo2|Arpc2|Camsap2…
GOMF_G_PROTEIN_COUPLED_RECEPTOR_BINDING	0.000324926	0.00529381	0.498493	0.400498	1.58766	195	Adra2a|Gria1|Grm5|Atp1a3|Hspa1a|Wnt7b|Gnao1|Gprasp2|Necab2|Rpgrip1l|Ppp1r9b|Agt|Esr1|Uchl1|Ccdc88c|Mrap2|Rapgef2|Hspa1b|Shank3|Bambi|S1pr1|Htr5b|Jak2|Ptch1|Dnaja1|Ace|Nsf|Rspo3|Wnt7a|Gnal|Nedd4|Fzd7|Gnaz|Tac1|Nts|Prkar2a|Wnt6|Drd1|Magi3|Gna13|Hspa8|Reep1|Grin2b|Adra2c|Cort|Akap5|Ccl25|Gnaq|Homer2
GOBP_CELL_GROWTH	6.22053e-06	0.000314489	0.610527	0.372644	1.58735	439	Robo1|Nrp2|Myo5b|Map2|Cd44|Epha7|Map1b|Slit3|Nrp1|Syt4|Cdh1|Rerg|Pdlim5|Sema5a|Prmt2|Ctnnb1|Cdc73|Slit1|Ndn|Cgref1|Tgfb2|Nedd4l|Yap1|Bmpr2|Impact|Sema5b|Bcl2|Crabp2|Ppp1r9b|Tomm70a|Auts2|Agt|Adam10|Ntn1|Islr2|Sema6d|Cdh4|Camk2d|Ptk2b|Akap6|Tro|Kdm2b|Kmt2d|Tnr|Afdn|Cyfip2|Jade2|Cadm1|Usp9x|Macf1|Fam107a|Eif4g1|Bcl6|Crkl|Serpine2|Prdm4|Trpc5|Syt17|Ip6k2|Actr3|Inhba|Smad4|Rnf6|Nin|Ttc3|Srf|Slc9a1|Fn…
GOCC_BASAL_PART_OF_CELL	0.00015912	0.00301284	0.518848	0.394858	1.58697	241	Cd44|Slc41a1|Rasgrf1|Hsp90aa1|Cdh1|Atp2b1|Hspa1a|Ank2|Ctnnb1|Slco3a1|Trpc1|Bmpr2|Abca8b|Plpp3|Lrrc7|Dag1|Dlg2|Hspa1b|Anxa2|Slc4a4|Dlg3|Slc14a1|Kcnj4|Slc26a7|Cadm1|Ace|Pdpn|Cr1l|Hsp90ab1|Slc8a1|Slc3a2|Heph|Slc30a1|Slc9a1|Slc29a4|Car12|Slc1a3|Cdh2|Cftr|Slc22a6|Slc9a4|Dstyk|Slc39a8|Slc5a3|Ank3|Slc6a13|Atp7a|Trpc4|Hcn4|Slco2a1|Pianp|Akap5|Aqp4|Slc16a8|Slc22a3|Pkd2|Slc39a14|Frmpd2|Slc13a3|Slc46a1|Home…
GOCC_APICAL_PART_OF_CELL	2.24009e-05	0.000752423	0.57561	0.380118	1.58612	353	Myo5b|Cd44|Sytl4|Lmo7|Stk26|Sipa1l3|Ptpro|Hsp90aa1|Cdh1|Atp2b1|Slc39a6|Hspa1a|Specc1|Ctnnb1|Pdzd2|Kcnk2|Bmpr2|Mpdz|Slc1a1|Patj|Rab27b|Slc9a2|Crb1|Rapgef2|Snx10|Ddr2|Hspa1b|Plat|Amotl1|Rapgef6|Afdn|C2cd2l|Ripor2|Tnik|Ptch1|Spp1|Slc26a7|Mgst1|Usp9x|Slc5a7|Pdpn|Kcna5|Cd55|Shroom3|Hsp90ab1|Itga8|Dab1|Fat1|Slc26a2|Upk1b|Dchs1|Chl1|Slc3a2|Nin|Slc9a1|Fn1|Slc29a4|Car12|Dab2|Cdh2|Atp1b2|Pard3|Cftr|Dstyk|S…
GOBP_PROTEIN_CONTAINING_COMPLEX_LOCALIZATION	0.000160036	0.00301853	0.518848	0.394026	1.58406	245	Myo5b|Ncdn|Neto1|Synj1|Akap9|Gpc4|Nptx1|Nedd4l|Cnih2|Ift74|Slc1a1|Fxr1|Ap2a2|Lrrc7|Wasl|Adam10|Dag1|Grip1|Cacng5|Dlg2|Dynll1|Arc|Usp46|Map2k1|Akap6|Anks1b|Xpo1|Dlg3|Nbea|Hap1|Nrxn3|Cep112|Gpc6|Cacng8|Tnik|Git1|Reln|Ttc21a|Sfpq|Cacna2d2|Sgcd|Lca5|Neto2|Ap2b1|Nedd4|Caly|Lhfpl4|Ap3d1|Cacng4|Mdn1|Wdr35|Akap5|Snx27|Gripap1|Shisa6|Nptx2|Hpca|Klc3|Lgi1|Hnrnpu|Nsg1|Dbn1|Cnih3|Abce1|Npm1|Pacsin1|Gphn|Dnm3…
GOBP_REGULATION_OF_PROTEIN_SECRETION	0.000114052	0.00242126	0.538434	0.393183	1.58378	251	Doc2b|Adra2a|Nos1|Sytl4|Cacna1e|Nnat|Cnr1|Prkce|Syt4|Gpr27|Tgfb2|Irs2|Rfx3|Gnao1|Glp1r|Trpc1|Acvr1c|Epha5|Sybu|Lepr|Oprm1|Crhr2|Ahi1|Dynll1|Baiap3|Myh10|C2cd2l|Syt9|Jak2|Tunar|Inhbb|Slc25a22|Hcfc1|Tfap2b|Ptger3|Myom1|Midn|Dnm1l|Isl1|Cacna1c|Itpr1|Cartpt|Gnaz|Cftr|Foxo1|Adcy5|Ep300|Pde1c|Slc8b1|Stxbp4|Gnaq|Anxa1|Acsl4|Bad|Tiam1|Mcu|Tlr4|Pcsk1|Per2|Myt1
GOBP_REGULATION_OF_PEPTIDYL_TYROSINE_PHOSPHORYLATION	0.000581959	0.007664	0.477271	0.404615	1.5836	178	Gfra1|Cd44|Rasa1|Epha7|Grm5|Prkce|Nrp1|Fgf10|Prmt2|Angpt1|Plpp3|Agt|Neurl1a|Ntf3|Socs5|Bmp6|Jak2|Reln|Abi2|Lrp4|Ptprz1|Isl1|Prkcd|Inpp5f|Grem1|Abi1|Zzef1|Itga5|Il6st|Cbl|Crlf1|Ehd4|Il34|Psen2|Cntn1|Rap2c|Parp14|Errfi1|Tlr4|Hax1|Cd4|Hdac2|Rap2b|Lrrk1|Tnk2
GOBP_REGULATION_OF_CELLULAR_COMPONENT_SIZE	6.43096e-05	0.00162564	0.538434	0.381678	1.58341	334	Nckap1|Myo5b|Map2|Rasa1|Epha7|Map1b|Arpc5|Pclo|Prkce|Nrp1|Hsp90aa1|Cdh1|Tenm1|Sema5a|Wnt7b|Slit1|Bmpr2|Crabp2|Eps8|Pak3|Ntn1|Islr2|Sema6d|Cdh4|Ptk2b|Shank3|Sptbn1|Tnr|Cotl1|Cyfip2|Macf1|Ret|Myadm|Hsp90ab1|Trpc5|Arhgap18|Actr3|Wnt7a|Fchsd2|Prkcd|Rnf6|Add3|Fer|Ttc3|Srf|Fn1|Actn2|Sptan1|Trp73|Wdtc1|L1cam|Cttn|Bdnf|Rab21|Atp7a|Ep300|Tmod2|Cyfip1|Arfgef1|Baiap2|Rb1cc1|Ntrk3|Trim46|Ano6|Aqp4|Golga4|Als…
GOBP_REGULATION_OF_TRANSMEMBRANE_TRANSPORT	1.38513e-05	0.000538448	0.593325	0.376833	1.58311	390	Nos1|Rasa1|Rasgrf1|Neto1|Nr4a3|Scn3b|Stac|Sorbs1|Gpc3|Akap9|Prkce|Slc1a2|Kcnab1|Ank2|Slc17a8|Mapk8ip2|Tgfb2|Irs2|Nedd4l|Dpp6|Cnih2|Trpc1|Cacnb2|Fgf11|Bcl2|Pid1|Stim2|Osr1|Agt|Esr1|Scn5a|Oprk1|Tspan13|Gem|Cacng5|Camk2d|Ahi1|Slmap|Arc|Ptk2b|Shank3|Akap6|Tcaf1|Hap1|Osbpl8|Rhoq|Cacng8|Hspa2|Kcnj4|Shisa9|Capn3|Tesc|Ace|Reln|Dmd|Ptger3|Nr3c2|Grin2c|Slc8a1|Fxyd5|Nedd4|Prkcd|Snca|Cacna1c|Slc30a1|Slc9a1|A…
GOMF_PASSIVE_TRANSMEMBRANE_TRANSPORTER_ACTIVITY	2.95169e-05	0.000899073	0.57561	0.381031	1.58139	332	Kcna4|Cachd1|Cacna1h|Gria1|Cacna1e|Tmem150c|Scn3a|Scn3b|Kcng1|Kcnd2|Gabrb1|Ano3|Ryr3|Grik2|Kcnab1|Gabra2|Slc17a8|Scn7a|Kcnk2|Trpc1|Cacnb2|Htr1b|Slc1a1|Grin3a|Bcl2|Kcnn3|Glra2|Stim2|Oprm1|Nalcn|Scn5a|Kcnq2|Cacng5|Kcnd3|Grid1|Trpc7|Ptk2b|Grik4|Orai2|Gabrb3|Gabra5|Slc14a1|Cacng8|Kcnj4|Gjb2|Slc26a7|Ncs1|Pdpn|Kcna5|Kcng2|Grik3|Cacna2d2|Trpc5|Kcna3|Grin2c|Gabrg3|Cacna1c|Gria2|Kcnmb1|Itpr1|Mcl1|Hcn3|Gab…
GOBP_REGULATION_OF_SYNAPSE_ASSEMBLY	0.000735878	0.00915925	0.477271	0.404446	1.58095	176	Robo1|Fgfr1|Epha7|Map1b|Lrrtm1|Gpc4|Ntng2|Pdlim5|Ctnnb1|Mdga1|Mdga2|Icam5|Ppp1r9b|Cpeb3|Slitrk6|Neurl1a|Ntn1|Lrrtm2|Ptk2b|Elavl2|Afdn|Usp9x|Fam107a|Eif4g1|Ptpn13|Abi3bp|Htr4|Lrp4|Actr3|Wnt7a|Adgrl3|Snca|Sipa1l1|L1cam|Lhfpl4|Bdnf|Gna13|Grid2|Ntrk2|Lrrtm3|Dlg5|St8sia2|Ntrk3|Adgre5|Lrrn3|Farp1|Clstn3|Sema4c
GOBP_CELL_FATE_COMMITMENT	0.00046793	0.00663216	0.498493	0.397021	1.57718	200	Fgfr1|Cyp26b1|Nr2f2|Cyld|Fgf10|Wnt7b|Ctnnb1|Kdm6b|Cdc73|Tgfb2|Smad1|Chd3|Bcl2|AW551984|Nfia|Men1|Ntf3|Zfp521|Onecut2|Gap43|Ehmt2|Tunar|Ptch1|Pdpn|Ctr9|Prdm4|Fgf2|Myt1l|Nr2e1|Wnt7a|Ets2|Smad4|Isl1|Tbx18|Fzd7|Fezf2|Notch2|Gas1|Leo1|Wnt6|Lats2|Ep300|Prkdc|Spry2|Ntrk3|Pax6|Psen2|Dll1|Mga|Smo|Bmpr1a|Gli3|Tenm4|Nfib|Brd4|Foxc2|Hdac2|Paf1|Otx2|Nfe2l1|Apc2
GOBP_SIGNAL_RELEASE	3.24757e-06	0.000194221	0.627257	0.36929	1.57582	469	Doc2b|Adra2a|Nos1|Sytl4|Fgfr1|Prkcg|Cacna1e|Synj1|Cpe|Nnat|Cnr1|Mctp2|Pclo|Prkce|Syt4|Gpr27|Nisch|Smpd3|Irs2|Syn2|Rfx3|Gnao1|Glp1r|Trpc1|Acvr1c|Epha5|Htr1b|Mctp1|Sybu|Lepr|Cplx2|Oprm1|Agt|Crhr2|Htr1d|Oprk1|Vgf|Rasl10b|Dynll1|Htr2c|Tacr1|Npy2r|Nf1|Baiap3|Kdm5b|Unc13c|Nrxn3|C2cd2l|Mc4r|Maob|Lrrk2|Pnkd|Bmp6|Syt9|Jak2|Tunar|Inhbb|Spp1|Ncs1|Git1|Erc1|Slc25a22|Hcfc1|Tfap2b|Ptger3|Erc2|Midn|Wnt7a|Inhba|…
GOBP_REGULATION_OF_ACTIN_FILAMENT_ORGANIZATION	0.000374601	0.00563511	0.498493	0.394738	1.57384	229	Nckap1|Rasa1|Arpc5|Prkce|Nrp1|Tenm1|Sema5a|Arhgap6|S100a10|Eps8|Pak3|Mtss1|Dlc1|Tacr1|Ptk2b|Shank3|Sptbn1|S1pr1|Cotl1|Cyfip2|Wasf3|Abi2|Tmeff2|Myadm|Arhgap18|Gmfb|Actr3|Fchsd2|Coro2b|Prkcd|Add3|Fer|Ppm1e|Actn2|Itgb1bp1|Sptan1|Sorbs3|Cttn|Tac1|Rock2|Limch1|Tmod2|Cyfip1|Arfgef1|Baiap2|Synpo2|Arpc2|Tmod3|Cgnl1|Pfn1|Hax1|Wasf1|Capza1|Arhgef5|Wdr1|Dbn1|Gja1|Nck1
GOCC_COLLAGEN_CONTAINING_EXTRACELLULAR_MATRIX	0.000114684	0.00242418	0.538434	0.385237	1.57372	279	Spon1|Prg4|Gpc3|Lamb1|Col25a1|Smoc2|Hsp90aa1|Bmp7|Gpc4|Fgf10|Fbln1|Tgfb2|F3|Fgl2|S100a10|Sparc|Angpt1|Fmod|Adam10|Col6a3|Matn2|Dag1|Ntn1|Sema6d|Ache|Anxa2|Mamdc2|Gpc1|Tnr|Timp2|Serpinh1|Gpc6|Mfap1a|Fras1|Reln|Abi3bp|Col11a1|Hcfc1|Serpine1|Serpine2|Ogn|Ptprz1|Itih2|Vit|Adamts1|Fn1|Col1a2|Efemp1|Thbs1|Serpinf1
GOBP_REGULATION_OF_KINASE_ACTIVITY	9.39975e-06	0.000409714	0.593325	0.367639	1.57035	471	Robo1|Adra2a|Fgfr1|Grm5|Agap2|Ptpro|Hsp90aa1|Nr2f2|Rgs14|Ranbp2|Tenm1|Tgfb2|Irs2|Epha5|Slc1a1|Angpt1|Gadd45b|Agt|Neurl1a|Uchl1|Ccnh|Spry4|Rapgef2|Ddr2|Men1|Ptk2b|Ccnd2|Map2k1|Ntf3|Wwtr1|Socs5|Clspn|Mmd2|Nf1|Nek10|Ptprt|Dnajc3|Lrrk2|Jak2|Dnaja1|Maged1|Ret|Reln|Abi2|Hsp90ab1|Fgf2|Rasgrp1|Ip6k2|Mllt1|Midn|Ccng2|Dab1|Slc8a1|Trib1|Hspb1|Shb|Prkcd|Chordc1|Snca|Fgd4|Ppm1e|Prkag2|Grem1|Notch2|Itgb1bp1|Th…
GOMF_TRANSCRIPTION_COREGULATOR_ACTIVITY	8.09565e-06	0.000368299	0.593325	0.367432	1.56652	434	Crym|Tcerg1l|Rybp|Hspa1a|Nab2|Prmt2|Dcc|Ctnnb1|Tle4|Yap1|Tcf20|Spen|Arid5a|Dhx9|Hipk1|Tob2|Trrap|Irf2bpl|Ccar1|Pcbd1|Lmo1|Ncor2|Trp53bp1|Wwtr1|Actn1|Kdm2b|Dnajb1|Kmt2d|Ube3a|Zcchc12|Med13|Kdm5b|Lmo3|Bcl9l|Cited2|Maged1|Nupr1|Pprc1|Nipbl|Hcfc1|Med24|Psip1|Cys1|Fgf2|Myt1l|Med26|Btg2|Aebp2|Ncoa7|Sub1|Ptpn14|Actn2|Mybbp1a|Eno1|Irf2bp2|Sfmbt2|Trim30a|Kmt2c|Kdm7a|Sfr1|Rrp1b|Ep300|Nup98|Casp8ap2|Nab1|Pr…
GOBP_SKIN_DEVELOPMENT	0.00036818	0.00563358	0.498493	0.392247	1.56565	213	Fosl2|Cyp26b1|Krt9|Trps1|Cdh1|Cflar|Fgf10|Ctnnb1|Tgfb2|Bcr|Ift74|Yap1|Lgr4|Bcl2|Trp63|Klf4|Ncor2|Map2k1|Celsr1|Nf1|Fras1|Zfp36l1|Sox21|Tfap2b|Lrp4|Wnt7a|Inhba|Palld|Smad4|Srf|Col1a2|Alx4|Rock2|Ahdc1|Lats2|Atp7a|Ptges3|Sos1|Cd109|Ldb2|Grhl1|Ptgs2|Anxa1|Pax6|Dbi|Psen2|Dll1|Vdr|Krt77|Smo|Ash1l|Prkch|Errfi1|Ap3b1|Pum2|Hdac2|Ngfr|Ncor1|Foxc1|Adamts2|Col3a1
GOBP_EMBRYONIC_ORGAN_MORPHOGENESIS	0.000296237	0.0049452	0.498493	0.390882	1.56245	224	Nckap1|Chst11|Fgfr1|Nr4a3|Bmp7|Fgf10|Ctnnb1|Tgfb2|Bcr|Yap1|Hipk1|Mapk3|Osr1|Slitrk6|Sp3|Ntn1|Ndst1|Aldh1a2|Arid1a|Dlx5|Men1|Celsr1|Kdm2b|Th|Ripor2|Stra6|Cited2|Nipbl|Col11a1|Itga8|Tbx18|Srf|Notch2|Gas1|Tead1|Alx4|Lhfpl5|Hyal1|Mmp14|Dscaml1|Spry2|Six3|Pkd2|Pax6|Pou3f4|Dll1|Rarb|Smo|Tmie|Gli3|Dlx6|Foxc2|Kdm2a|Eng|Ccdc40|Otx2|Gja1|Gjb6|Insig2|C2cd3|Tcf7l2|Myo3b|Foxg1|Gli1|Mib1|Lrp6|Megf8|Ttc39c|Nog|…
GOBP_PEPTIDYL_SERINE_MODIFICATION	0.000220423	0.0039782	0.518848	0.388147	1.56156	246	Nos1|Cd44|Prkcg|Akap9|Prkce|Tenm1|Dclk2|Galnt13|Camkv|Slc1a1|Angpt1|Hipk1|Bcl2|Mgat5b|Agt|Camk2d|Ntf3|Clspn|Camk1d|Top1|Pkn2|Lrrk2|Mknk2|Ret|Eif4g1|Stk32b|Dmd|Uhmk1|Ip6k2|Isl1|Prkcd|Snca|Galnt16|Inpp5f|Tnks|Bdnf|Dyrk3|Plk2|Rock2|Lats2|Ntrk2|Prkdc|Stk32a|Spry2|Camk2b|Ntrk3|Phip
GOBP_INORGANIC_ION_HOMEOSTASIS	4.13545e-05	0.00115229	0.557332	0.368845	1.55983	403	Slc41a1|Fgfr1|Atp1a3|Cnr1|Prkce|Plce1|Ryr3|Grik2|Wfs1|Atp2b1|Slc39a6|Ank2|Slc17a8|Tmem64|Tgfb2|Scn7a|Glp1r|Trpc1|Slc1a1|Bcl2|Mtss1|Stim2|Agt|Atp2c1|Camk2d|Snx10|Trpc7|Htr2c|Ptk2b|Bok|Nt5e|Akap6|Fzd9|Hap1|Bmp6|Capn3|Calb2|Tunar|Spp1|Tesc|Ncs1|Kcna5|Erc1|Dmd|Sgcd|Fgf2|Trpc5|Erc2|Nr3c2|Atp13a3|Slc8a1|Smad4|Snca|Cacna1c|Slc30a1|Slc9a1|Car12|Slc1a3|Atp1b2|Itpr1|Atp1a2|Plch1|Slc39a8|Drd1|Ank3|Fkbp1a|Pd…
GOBP_REGULATION_OF_EPITHELIAL_CELL_PROLIFERATION	0.00011981	0.00250021	0.538434	0.376666	1.55875	318	Robo1|Fgfr1|Jun|Nr4a3|Gpc3|Agap2|Cdh1|Nr2f2|Cflar|Sema5a|Fgf10|Ctnnb1|Cdc73|Tgfb2|Irs2|F3|Ift74|Yap1|Cdh13|Sparc|Mtss1|Osr1|Trp63|Esr1|Scn5a|Aldh1a2|Dlx5|Men1|Tacr1|Ccnd2|Dlk1|Nf1|Kdm5b|Bmp6|Hmgn1|Scg2|Ptch1|Maged1|Nupr1|Zfp36l1|Mdk|Fgf2|Wnt7a|Isl1|Tbx18|Fzd7|Dab2|Itpr1|Notch2|Thbs1|Gas1|Nfatc1|Serpinf1|Foxp2|Hyal1|Atp7a|Prkdc|Fgfbp1|Nr4a1|Stxbp4|Ccnd1|Sulf1|Pygo2|Phip|Cd109|Bmp5|Tgfbr3|Pax6|Jcad…
GOBP_REGULATION_OF_METAL_ION_TRANSPORT	5.53965e-05	0.00142981	0.557332	0.375424	1.55812	332	Nos1|Neto1|Scn3b|Stac|Akap9|Prkce|Kcnab1|Wfs1|Atp2b1|Ank2|Ctnnb1|Tgfb2|Nedd4l|Dpp6|Gnao1|Glp1r|Trpc1|Cacnb2|Fgf11|Bcl2|Stim2|Jph4|Osr1|Agt|Crhr2|Nkain3|Sik1|Scn5a|Oprk1|Tspan13|Gem|Camk2d|Slmap|Ptk2b|Akap6|Mchr1|Hap1|Hspa2|Capn3|Tesc|Ace|Kcna5|Dmd|Serpine1|Serpine2|Nkain2|Ptger3|Nr3c2|Slc8a1|Isl1|Fxyd5|Nedd4|Snca|Cacna1c|Slc30a1|Slc9a1|Actn2|Kcnmb1|Atp1b2|Itpr1|Atp1a2|Pcsk9|Drd1|Ank3|Fkbp1a|Ehd3|…
GOBP_IN_UTERO_EMBRYONIC_DEVELOPMENT	1.39443e-05	0.000538448	0.593325	0.365627	1.55798	436	Nckap1|Amot|Chst11|Fgfr1|Hopx|Celf4|Cdh1|Nr2f2|Bmp7|Specc1|Wnt7b|Ctnnb1|Yap1|Acvr1c|Supt6|Angpt1|Rpgrip1l|Mtss1|Sp3|Prkcsh|Adam10|Bptf|Klf4|Prrc2b|Ncor2|Map2k1|Ppp4r4|Kmt2d|Kidins220|Ccm2|Skil|Hectd1|Myh10|Cited2|Ptch1|Usp9x|Lrp1b|Slc5a7|Ccnk|Zfp36l1|Thoc2|Hcfc1|Tmem100|Ctr9|Rspo3|Resp18|Cr1l|Junb|Slc8a1|Smad4|Pbrm1|Slc30a1|Uspl1|Srf|Dab2|Cul3|Notch2|Eno1|Wdtc1|Lig4|Gabpa|Sh3pxd2a|Gna13|Lats2|Gri…
GOBP_MUSCLE_CONTRACTION	0.000256343	0.00447369	0.498493	0.38723	1.55787	246	Adra2a|Nos1|Cacna1h|Atp1a3|Scn3b|Stac|Akap9|Kcnd2|Ryr3|Atp2b1|Ank2|Smpd3|Nedd4l|Calcrl|Dock4|Cacnb2|Tacr3|Agt|Htr1d|Scn5a|Camk2d|Tacr1|Map2k1|Akap6|Npy2r|Gaa|Sstr2|Kcna5|Pgam2|Dmd|Sgcd|Ptger3|Myom1|Apbb2|Slc8a1|Cacna1c|Srf|Slc9a1|Actn2|Atp1a2|Eno1|Cttn|Cald1|Rgs2|Drd1|Rock2|Fkbp1a|Ehd3|Tmod2|Nr4a1|Hcn4|Cacnb1|Pkp2|Adra2c|Sulf1|Chrna3|Ptgs2|Psen2|Tmod3
GOCC_CELL_PROJECTION_MEMBRANE	0.000150398	0.00294456	0.518848	0.383545	1.55582	264	Robo1|Map2|Cd44|Gria1|Slc1a2|Hsp90aa1|Atp2b1|Slc39a6|Bves|Ctnnb1|Gabra2|Tacr3|Eps8|Ppp1r9b|Oprm1|Dlc1|Drd5|Shank3|Cdhr1|Mchr1|Sptbn1|Fzd9|Gabra5|Gap43|Cacng8|Ripor2|Shisa9|Macf1|Ace|Pdpn|Fam107a|Dmd|Ptger3|Hsp90ab1|Itga8|Ptprz1|Adcy3|Slc26a2|Gabrg3|Gria2|Robo2|Pip5k1a|Atp1b2|Spata13|Gabrg1|Drd1|Gna13|Ehd3|Itgav|Atp7a|Akap5|Itga5|Aqp4|Pkd2|Wwc1|Arpc2|Anpep|Slc7a11|Amn1|Jcad|Snap29|Smo|Scarb1|Tmem2…
GOBP_AMIDE_TRANSPORT	0.000232149	0.00415012	0.518848	0.381072	1.55477	285	Doc2b|Adra2a|Nos1|Sytl4|Cacna1e|Cpe|Nnat|Cnr1|Pclo|Prkce|Gpr27|Smpd3|Irs2|Rfx3|Gnao1|Glp1r|Trpc1|Acvr1c|Epha5|Sybu|Lepr|Agt|Crhr2|Vgf|Rasl10b|Dynll1|Htr2c|Npy2r|Baiap3|Slc14a1|C2cd2l|Mc4r|Syt9|Jak2|Tunar|Inhbb|Mgst1|Pdpn|Slc25a22|Hcfc1|Tfap2b|Ptger3|Midn|Isl1|Cacna1c|Itpr1|Cartpt|Gnaz|Cftr|Foxo1|Adcy5|Pde1c|Slc8b1|Stxbp4|Itsn1|Gnaq|Anxa1|Slc7a11|Slc18a2|Acsl4|Slc13a3|Ube2q1|Hmga1|Bad|Slc46a1|Tiam…
GOBP_GLYCOPROTEIN_BIOSYNTHETIC_PROCESS	0.00018831	0.00352471	0.518848	0.387766	1.55359	238	Chst11|St8sia3|Hs6st2|Dpy19l3|Xylt1|Soat1|Ndst4|St6galnac5|St3gal1|Galnt13|Ctnnb1|B3gat2|Necab2|Bcl2|Mgat5b|Nus1|Ndst1|Hs3st2|Mgat4c|Galnt17|Galnt14|Chpf|Rpn2|Tmtc3|Gxylt2|Phlda1|Cwh43|Galnt16|Hs3st4|Itm2c|St6galnac2|B3gat1|Rpn1|Slc39a8|Galnt18|Atp7a|Ep300|St8sia4|Pomgnt2|Arfgef1|Alg8|St8sia2|Mlec|Stt3b|Il33|St8sia6|C1galt1c1|Chst10|Slc35c2|Ago2|Acan|Fktn|Gcnt2|Pgm3|Pawr|Golph3|Dpm3|B3gnt4|Plcb1|…
GOBP_MICROTUBULE_BASED_MOVEMENT	9.17474e-05	0.00208959	0.538434	0.374875	1.55325	321	Map2|Kif26b|Map1b|Neto1|Map1a|Cacna1e|Rfx3|Cnih2|Ift74|Tacr3|Sybu|Rab27b|Neurl1a|Uchl1|Bsn|Dlg2|Dynll1|Ttc12|Tacr1|Dnah9|Map2k1|Nek10|Hap1|Tekt5|Dnaja1|Actr2|Ttc21a|Sfpq|Lca5|Kif21a|Rasgrp1|Cwh43|Kif1b|Cfap206|Actr3|Adcy3|Hspb1|Caly|Dynlt3|Kif6|Tac1|Kif1a|Rab21|Ap3d1|Ank3|Spef2|Dync1h1|Wdr35|Agbl4|Trim46|Aqp4|Cfap20|Celsr2|Kif2a|Nefl|Dynlrb2|Ash1l|Map6|Gas2l2|Dst|Ap3b1|Chrna7|Vps13a|Bicdl1|Atp2b4…
GOBP_REGULATION_OF_DEVELOPMENTAL_GROWTH	0.000191202	0.00353831	0.518848	0.374894	1.55275	315	Myo5b|Map2|Fgfr1|Epha7|Map1b|Fosl2|Hopx|Nrp1|Syt4|Cdh1|Sema5a|Slit1|Nedd4l|Dio3|Kcnk2|Yap1|Bmpr2|Bcl2|Crabp2|Tomm70a|Agt|Ntn1|Islr2|Sema6d|Cdh4|Men1|Ccnd2|Akap6|Rai1|Tnr|Afdn|Capn3|Cited2|Ptch1|Macf1|Nipbl|Cacna2d2|Serpine1|Fgf2|Trpc5|Syt17|Actr3|Rnf6|Cacna1c|Ttc3|Ankrd26|Srf|Fn1|Trp73|L1cam|Cttn|Rgs2|Bdnf|Rab21|Lats2|Ep300|Prkdc|Cyfip1|Socs2|Suv39h1|Ntrk3|Trim46|Tgfbr3|Golga4|Wwc1|Sgip1|Dll1|Smo…
GOBP_CALCIUM_ION_HOMEOSTASIS	0.000238643	0.00424023	0.518848	0.381949	1.54703	263	Fgfr1|Cnr1|Prkce|Plce1|Ryr3|Grik2|Wfs1|Atp2b1|Ank2|Tmem64|Tgfb2|Glp1r|Trpc1|Bcl2|Stim2|Atp2c1|Camk2d|Snx10|Trpc7|Htr2c|Ptk2b|Bok|Nt5e|Akap6|Fzd9|Hap1|Capn3|Calb2|Tunar|Spp1|Ncs1|Erc1|Dmd|Sgcd|Fgf2|Trpc5|Erc2|Atp13a3|Slc8a1|Snca|Cacna1c|Slc30a1|Itpr1|Plch1|Drd1|Fkbp1a|Pdzd8|Grin2b|Itgav|Trpc4|Slc8b1|Alpl|Pkd2|Atp13a4|Ddit3|Dbi|Psen2|Vdr|Cul5|Mcu|Mcub|Atp2b4|Hcrtr2|Synpo|Cdh5|Plcb1|Drd2|Slc24a3|Wnk…
GOCC_EXTERNAL_ENCAPSULATING_STRUCTURE	9.20374e-05	0.00208959	0.538434	0.370068	1.54418	353	Spon1|Prg4|Gpc3|Lamb1|Col25a1|Smoc2|Lrrtm1|Clec3b|Hsp90aa1|Bmp7|Gpc4|Fgf10|Epyc|Fbln1|Tgfb2|F3|Fgl2|Elfn2|S100a10|Sparc|Angpt1|Mmp15|Fmod|Adam10|Col6a3|Matn2|Dag1|Ntn1|Sema6d|Ache|Anxa2|Lrrn2|Mamdc2|Ndnf|Gpc1|Tnr|Timp2|Serpinh1|Gpc6|Mfap1a|Fras1|Thsd4|Reln|Abi3bp|Col11a1|Hcfc1|Serpine1|Serpine2|Lingo3|Ogn|Ptprz1|Wnt7a|Itih2|Vit|Adamts1|Fn1|Col1a2|Efemp1|Spock3|Thbs1|Serpinf1|Wnt6|Mmp14|Lrrtm3|Ang…
GOBP_NEGATIVE_REGULATION_OF_PHOSPHORYLATION	0.000369235	0.00563358	0.498493	0.377692	1.53996	281	Nos1|Jun|Ptpro|Nr2f2|Rgs14|Fbln1|Irs2|Impact|Angpt1|Plpp3|Pid1|Gadd45b|Agt|Uchl1|Spry4|Dynll1|Men1|Ntf3|Wwtr1|Socs5|Dnajc10|Nf1|Ptprt|Dnajc3|Lrrk2|Dnaja1|Cadm1|Eif4g1|Dmd|Ptpn13|Crkl|Myadm|Mllt1|Midn|Slc8a1|Mas1|Trib1|Hspb1|Shb|Prkcd|Chordc1|Snca|Ppm1e|Inpp5f|Prkag2|Hspa4|Itgb1bp1|Pard3|Gadd45g|Rgs2|Prkar2a|Lats2|Dusp19|Terf2ip|Gskip|Prkdc|Ppp2r5a|Spry2|Ntrk3|Dusp1|Cd109|Gnaq|Cbl|Pax6|Ppp1r15b|Ps…
GOMF_TRANSCRIPTION_COACTIVATOR_ACTIVITY	0.000388426	0.0057548	0.498493	0.384914	1.53987	236	Prmt2|Dcc|Ctnnb1|Yap1|Tcf20|Dhx9|Trrap|Ccar1|Pcbd1|Lmo1|Wwtr1|Actn1|Kmt2d|Ube3a|Zcchc12|Med13|Lmo3|Bcl9l|Cited2|Maged1|Nupr1|Pprc1|Hcfc1|Med24|Psip1|Fgf2|Myt1l|Ncoa7|Sub1|Actn2|Trim30a|Kmt2c|Sfr1|Rrp1b|Ep300|Nup98|Prdm16|Thrap3|Ncoa1|Lpin1|Pdlim1|Trip4|Pbxip1|Wwc1|Kdm5a|Zxdc|Tada2b|Psmc3ip|Taf12|Trim21|Rap2c|Ssbp3|Hmga1|Ctbp2|Trim8|Brd4|Per2|Maml2|Rnf20|Phf2|Elob|Prpf6|Taf6|Tacc1|Cebpz|Zmiz1|Jup|…
GOBP_MUSCLE_TISSUE_DEVELOPMENT	0.000151023	0.00294456	0.518848	0.365519	1.53462	381	Fgfr1|Fosl2|Dner|Cyp26b1|Nr2f2|Bmp7|Pdlim5|Cflar|Bves|Ctnnb1|Kdm6b|Popdc3|Tgfb2|Nebl|Smad1|Kcnk2|Yap1|Bmpr2|Angpt1|Bcl2|AW551984|Tomm70a|Osr1|Agt|Crhr2|Sik1|Aldh1a2|Camk2d|Arid1a|Egr2|Ccnd2|Cacybp|Akap6|Skil|Nf1|Gpc1|S1pr1|Myh10|Stra6|Bcl9l|Cited2|Hivep3|Nupr1|Dmd|Col11a1|Sgcd|Tfap2b|Fgf2|Itga8|Btg2|Slc8a1|Smad4|Isl1|Tbx18|Fos|Mef2d|Srf|Slc9a1|Actn2|Grem1|Eya2|Fzd7|Trp73|Rgs2|Bdnf|Foxp2|Fkbp1a|Us…
GOBP_CELL_PROJECTION_ASSEMBLY	1.72942e-05	0.000628229	0.57561	0.357133	1.5273	487	Nckap1|Cep126|Fgfr1|Stk26|Plce1|Ptpro|Emp3|Nrp1|Hsp90aa1|Tenm1|Nisch|Cyld|Rfx3|Ift74|Yap1|Cdh13|Eps8|Rpgrip1l|Ppp1r9b|Arhgef26|Auts2|Wasl|Neurl1a|Ntn1|Parvg|Dock11|Rapgef2|Snx10|Ahi1|Dynll1|Ttc12|Wwtr1|Rab3ip|Onecut2|S1pr1|Myh10|Rapgef6|Hap1|Abl2|Rhoq|Gap43|Tekt5|Ripor2|Plppr5|Cep350|Tnik|Cyfip2|Rilpl2|Usp9x|Wasf3|Actr2|Abi2|Cfap206|Actr3|Rfx4|Togaram1|Erich3|Prkcd|Fgd4|Fer|Srf|Atxn10|Actn2|Pip5k…
GOBP_POSITIVE_REGULATION_OF_GROWTH	0.000403644	0.00594436	0.498493	0.379454	1.52659	246	Myo5b|Fgfr1|Map1b|Hopx|Nrp1|Syt4|Wfs1|Sema5a|Tgfb2|Nedd4l|Dio3|Yap1|Bmpr2|Bcl2|Crabp2|Agt|Adam10|Ntn1|Islr2|Cdh4|Ahi1|Ptk2b|Ccnd2|Akap6|Kdm2b|Afdn|Capn3|Macf1|Eif4g1|Nipbl|Cacna2d2|Serpine1|Fgf2|Trpc5|Syt17|Armc10|Srf|Slc9a1|Fn1|Tead1|L1cam|Bdnf|Hyal1|Ep300|Mmp14|Prkdc|Cyfip1|Ntrk3|Tgfbr3|Crk|Golga4|Sgip1|Dll1|Usp47|Cxcl16|Smo|Acsl4|Pim1|Bmpr1a|Cpne6|Ncam1|Pum2|Lgi1|Dbn1|Dnph1|Sdcbp|Plcb1|Drd2|Ce…
GOBP_EMBRYONIC_ORGAN_DEVELOPMENT	0.000136659	0.00269146	0.518848	0.364526	1.52345	369	Nckap1|Chst11|Fgfr1|Nr4a3|Pbx1|Nr2f2|Bmp7|Fgf10|Wnt7b|Ctnnb1|Tgfb2|Bcr|Pcsk5|Yap1|Hipk1|Mapk3|Osr1|Slitrk6|Sp3|Bptf|Ntn1|Ndst1|Aldh1a2|Arid1a|Dlx5|Men1|Map2k1|Celsr1|Kdm2b|Th|Hectd1|Ripor2|Stra6|Cited2|Ptch1|Zfp36l1|Pbx3|Nipbl|Col11a1|Rspo3|Junb|Itga8|Slc8a1|Tmem94|Tbx18|Srf|Tubb2b|Notch2|Gas1|Tead1|Alx4|Itgav|Lhfpl5|Hyal1|Tnrc6c|Mmp14|Dscaml1|Spint1|Spry2|Rarres2|Ncoa1|Bmp5|Six3|Pkd2|Pax6|Pou3f4…
GOBP_CIRCULATORY_SYSTEM_PROCESS	6.85599e-05	0.0017086	0.538434	0.35794	1.52335	432	Adra2a|Nos1|Amot|Cacna1h|Cacna1e|Atp1a3|Scn3b|Cnr1|Hopx|Akap9|Kcnd2|Ptpro|Nr2f2|Atp2b1|Nisch|Bves|Ank2|Smpd3|Thra|Tgfb2|Bcr|Nedd4l|Dock4|Gnao1|Glp1r|Yap1|Cacnb2|Htr1b|Tacr3|Bmpr2|Slc1a1|Angpt1|Pde3a|Agt|Crhr2|Htr1d|Scn5a|Drd5|Kcnd3|Camk2d|Rasl10b|Htr2c|Tacr1|Map2k1|Akap6|Wwtr1|Th|Gaa|Bmp6|Ace|Kcna5|Dmd|Smad6|Sgcd|Ptger3|Nr3c2|Slc8a1|Dnm1l|Coro2b|Isl1|Add3|Tbx18|Cacna1c|Slc9a1|Col1a2|Kcnmb1|Gpr4|A…
GOBP_CANONICAL_WNT_SIGNALING_PATHWAY	0.000529574	0.00711516	0.477271	0.374126	1.52258	270	Gpc3|Ankrd6|Ptpro|Cdh1|Rspo2|Cyld|Kremen1|Sema5a|Fgf10|Wnt7b|Ctnnb1|Tle4|Tmem64|Thra|Yap1|Amer2|Lgr4|Rbms3|Ccdc88c|Klf4|Ptpru|Dlx5|Tpbgl|Wwtr1|Bambi|Pygo1|Fzd9|Lrrk2|Bcl9l|Mdk|Rspo3|Lrp4|Fgf2|Wnt7a|Btrc|Smad4|Isl1|Tbx18|Tnks|Grem1|Fzd7|Dab2|Cdh2|Amer3|Foxo1|G3bp1|Wnt6|Fzd8|Lats2|Chd8|Gskip|Egr1|Pygo2|Gnaq|Fzd4|Rnf146|Ddit3|Usp47|Shisa6|Gli3|Csnk1g1|Hdac2|Ube2b|Lrrk1|Apc2|Jup|Bmp2|Csnk1d|Atp6ap2|E…
GOBP_CELLULAR_RESPONSE_TO_PEPTIDE_HORMONE_STIMULUS	0.000508655	0.00694814	0.477271	0.378448	1.51868	240	Nr4a3|Lpl|Sorbs1|Nr4a2|Zfp106|Atp2b1|Ctnnb1|Irs2|Socs7|Pid1|Mapk3|Agt|Ptpre|Map2k1|Osbpl8|Rhoq|Jak2|Inhbb|Ace|Sos2|Uso1|Zfp36l1|Sesn3|Nr3c2|Prkcd|Fer|Ankrd26|Ncoa5|Slc9a1|Actn2|Pcsk9|Wdtc1|Foxo1|Rock2|Prkdc|Cyfip1|Socs2|Nr4a1|Stxbp4|Sos1|Phip|Rarres2|Ncoa1|Lpin1|Crk|Slc39a14|Hmga1|Parp1|Foxc2|Nfe2l2|Rangap1|Nck1|Mbd5|Plcb1|Insig2|Rab10|Ptprv|Col6a1|Ghr|Nucb2|Ywhag|Prkar1a|Pip4k2b|Sik2|Pdpk1|Capn1…
GOBP_REGULATION_OF_CELL_MORPHOGENESIS	0.000442387	0.0063996	0.498493	0.376859	1.51712	248	Myo5b|Cd44|Fam171a1|Syt4|Ntng2|Bves|Nedd4l|Sparc|Eps8|Pak3|Dlc1|Grip1|Myo9a|Ache|Plxnc1|Arc|Ptk2b|Bambi|Myh10|Afdn|Rhoq|Tnik|Bcl9l|Macf1|Pdpn|Reln|Wasf3|Actr2|Ago4|Shroom3|Syt17|Arhgap18|Actr3|Palmd|Brwd3|Dnm1l|Fgd4|Slc30a1|Fn1|Itga7|Sema3e|Myo10|Rab21|Caprin1|Sh3d19|Gna13|Pdzd8|Strip2|Prkdc|Cyfip1|Camk2b|Baiap2|Akap5|Taok2|Phip|Sh3kbp1|Crk|Fzd4|Anxa1|Cpne6|Tiam1|Plxna2|Ntng1|Zmym4|Coro1c|Fitm2|W…
GOBP_ANGIOGENESIS	8.80567e-05	0.00205633	0.538434	0.355282	1.51365	441	Robo1|Nrp2|Amot|Fgfr1|Jun|Smoc2|Nrp1|Sema5a|Wnt7b|Ctnnb1|Tgfb2|F3|Calcrl|Smad1|Epha5|Mia3|Cdh13|Sparc|Lepr|Tspan12|Angpt1|Adgrg1|Agt|Crhr2|Nus1|Klf4|Anxa2|Ptk2b|Amotl1|Ackr3|Ndnf|Ccm2|Nf1|S1pr1|Nrxn3|Scg2|Ace|Mdk|Tmem100|Serpine1|Rspo3|Fgf2|Adam12|Nr2e1|Thsd7a|Wnt7a|Hspb1|Shb|Isl1|Creb3l1|Adamts1|Srf|Fn1|Grem1|Gpr4|Sema3e|Notch2|Itgb1bp1|Thbs1|Serpinf1|Cald1|Vstm4|Plk2|Rock2|Gna13|Fzd8|Itgav|Hyal…
GOBP_REGULATION_OF_MONOATOMIC_ION_TRANSPORT	8.469e-05	0.00198718	0.538434	0.358884	1.509	392	Nos1|Neto1|Scn3b|Cnr1|Stac|Akap9|Prkce|Kcnab1|Wfs1|Atp2b1|Ank2|Ctnnb1|Tgfb2|Nedd4l|Dpp6|Gnao1|Glp1r|Trpc1|Cacnb2|Htr1b|Fgf11|Bcl2|Stim2|Jph4|Osr1|Agt|Crhr2|Nkain3|Sik1|Scn5a|Oprk1|Tspan13|Gem|Camk2d|Slmap|Arc|Ptk2b|Shank3|Akap6|Tcaf1|Mchr1|Hap1|Hspa2|Maob|Kcnj4|Capn3|Tesc|Ace|Kcna5|Reln|Dmd|Serpine1|Serpine2|Nkain2|Ptger3|Nr3c2|Grin2c|Slc8a1|Isl1|Fxyd5|Nedd4|Snca|Cacna1c|Slc30a1|Slc9a1|Actn2|Kcnm…
GOBP_MONOATOMIC_ION_HOMEOSTASIS	6.31218e-05	0.00160388	0.538434	0.352584	1.50539	470	Slc41a1|Fgfr1|Atp1a3|Cnr1|Prkce|Plce1|Ryr3|Grik2|Wfs1|Atp2b1|Slc39a6|Ank2|Tmem64|Tgfb2|Scn7a|Glp1r|Trpc1|Slc1a1|Bcl2|Mtss1|Mapk3|Slc9a2|Stim2|Dmxl2|Agt|Atp2c1|Camk2d|Snx10|Trpc7|Htr2c|Ptk2b|Bok|Nt5e|Akap6|Ube3a|Slc4a4|Fzd9|Hap1|Lrrk2|Bmp6|Capn3|Calb2|Tunar|Spp1|Tesc|Ncs1|Kcna5|Erc1|Dmd|Sgcd|Fgf2|Trpc5|Erc2|Nr3c2|Atp13a3|Slc8a1|Smad4|Atp6v0a1|Snca|Cacna1c|Slc30a1|Slc9a1|Car12|Slc1a3|Rab39|Atp1b2|I…
GOBP_REGULATION_OF_PEPTIDASE_ACTIVITY	0.000782641	0.00962135	0.477271	0.374418	1.50494	242	Robo1|Cd44|Serpina3n|Epha7|Gpc3|Cdh1|Cflar|F3|Acvr1c|Lxn|Slc1a1|Bcl2|Dlc1|Trp63|Caap1|Klf4|Apaf1|Hspa1b|Men1|Bok|Timp2|Serpinh1|Wfikkn2|Jak2|Cyfip2|Perp|Ret|Serpine1|Serpine2|Serpinb6b|Itih2|Hspd1|Snca|Mcl1|Dapk1|Spock3|Thbs1|Serpinf1|Rock2|Tank|Furin|Spint1|Casp8ap2|Nr4a1|Cd109|Ptgs2|Mtch1|Usp47|Gramd4|Arl6ip1|Bad|Spink8|Senp1|Ngfr|Nlrp6|Serpinb9|Birc6|Serpind1|Serpina9|Itih3|Aph1b|Serpinb1b|Pap…
GOBP_GLYCOPROTEIN_METABOLIC_PROCESS	0.000340171	0.00541622	0.498493	0.368283	1.50478	290	Chst11|St8sia3|Hs6st2|Dpy19l3|Xylt1|Soat1|Ndst4|St6galnac5|Dsel|Man1a|St3gal1|Ids|Galnt13|Ctnnb1|Ganc|B3gat2|Necab2|Bcl2|Mgat5b|Prkcsh|Nus1|Ndst1|Hs3st2|Mgat4c|Galnt17|Gpc1|Galnt14|Chpf|Rpn2|Tmtc3|Col11a1|Gxylt2|Phlda1|Cwh43|Gnptab|Galnt16|Hs3st4|Itm2c|St6galnac2|B3gat1|Rpn1|Slc39a8|Edem3|Galnt18|Hyal1|Atp7a|Ep300|St8sia4|Pomgnt2|Arfgef1|Alg8|St8sia2|Sulf1|Mlec|Stt3b|Il33|St8sia6|C1galt1c1|Chst10…
GOBP_PROTEIN_LOCALIZATION_TO_EXTRACELLULAR_REGION	0.000253033	0.00446358	0.498493	0.359618	1.50052	350	Doc2b|Adra2a|Nos1|Sytl4|Cacna1e|Rab3c|Nnat|Cnr1|Pclo|Prkce|Syt4|Gpr27|Tgfb2|Irs2|Rfx3|Gnao1|Glp1r|Trpc1|Acvr1c|Epha5|Mia3|Sybu|Lepr|Oprm1|Crhr2|Vgf|Ahi1|Dynll1|Baiap3|Myh10|C2cd2l|Mc4r|Syt9|Jak2|Tunar|Inhbb|Slc25a22|Hcfc1|Tfap2b|Ptger3|Myom1|Midn|Dnm1l|Isl1|Gnptab|Cacna1c|Lyst|Rab40b|Itpr1|Cartpt|Ap1s1|Gnaz|Cftr|Foxo1|Adcy5|Ep300|Pde1c|Slc8b1|Akap5|Stxbp4|Gnaq|Cavin1|Anxa1|Slc18a2|Clstn3|Acsl4|Ub…
GOBP_EPITHELIAL_CELL_PROLIFERATION	0.000315039	0.00517496	0.498493	0.357637	1.49898	379	Robo1|Rasgrf1|Fgfr1|Jun|Nr4a3|Gpc3|Agap2|Cdh1|Nr2f2|Cflar|Sema5a|Fgf10|Ctnnb1|Cdc73|Tgfb2|Irs2|F3|Ift74|Yap1|Cdh13|Bmpr2|Sparc|Lgr4|Mtss1|Osr1|Trp63|Esr1|Scn5a|Aldh1a2|Dlx5|Men1|Tacr1|Ccnd2|Map2k1|Dlk1|Nf1|Kdm5b|Bmp6|Hmgn1|Scg2|Ptch1|Maged1|Nupr1|Zfp36l1|Mdk|Fgf2|Wnt7a|Btrc|Isl1|Tbx18|Lipa|Fzd7|Dab2|Itpr1|Notch2|Itgb1bp1|Thbs1|Gas1|Nfatc1|Serpinf1|Foxp2|Vstm4|Hyal1|Atp7a|Prkdc|Fgfbp1|Nr4a1|Stxbp4…
GOBP_REGULATION_OF_WNT_SIGNALING_PATHWAY	0.000521591	0.0070465	0.477271	0.366842	1.49858	279	Gpc3|Ankrd6|Ptpro|Cdh1|Rspo2|Cyld|Kremen1|Sema5a|Fgf10|Ctnnb1|Cdc73|Tle4|Tmem64|Thra|Shisa2|Yap1|Amer2|Lgr4|Rbms3|Plpp3|Ccdc88c|Ptpru|Dlx5|Tpbgl|Wwtr1|Bambi|Fzd9|Abl2|Lrrk2|Macf1|Mdk|Rspo3|Lrp4|Fgf2|Btrc|Smad4|Isl1|Tbx18|Tnks|Grem1|Fzd7|Dab2|Cdh2|Amer3|Foxo1|G3bp1|Lats2|Chd8|Gskip|Egr1|Hic1|Sulf1|Gnaq|Pbxip1|Six3|Rnf146|Ddit3|Usp47|Shisa6|Gli3|Tiam1|Csnk1g1|Hdac2|Ube2b|Lrrk1|Apc2|Bmp2|Csnk1d|Atp6…
GOBP_REGULATION_OF_ACTIN_FILAMENT_BASED_PROCESS	0.000582927	0.007664	0.477271	0.360656	1.49644	333	Nckap1|Nos1|Rasa1|Cacna1h|Arpc5|Akap9|Prkce|Nrp1|Tenm1|Sema5a|Ank2|Arhgap6|Tgfb2|Epha3|Epha5|S100a10|Eps8|Pak3|Mtss1|Dlc1|Scn5a|Tacr1|Ptk2b|Shank3|Akap6|Celsr1|Sptbn1|S1pr1|Cotl1|Cyfip2|Pdpn|Fam107a|Wasf3|Abi2|Tmeff2|Myadm|Ptger3|Arhgap18|Gmfb|Actr3|Fchsd2|Smad4|Coro2b|Prkcd|Add3|Fer|Cacna1c|Ppm1e|Actn2|Atp1a2|Itgb1bp1|Pard3|Sptan1|Sorbs3|Cttn|Tac1|Rock2|Ep300|Limch1|Tmod2|Cyfip1|Arfgef1|Hcn4|Pkp…
GOBP_CELLULAR_RESPONSE_TO_ORGANIC_CYCLIC_COMPOUND	0.000210941	0.00385991	0.518848	0.355672	1.4939	388	Nr4a3|Akap9|Gabrb1|Slc1a2|Cdh1|Prmt2|Ctnnb1|Nsg2|Gnao1|Smad1|Epha5|Gpr155|Dhx9|Slc1a1|Pak3|Ppp1r9b|Sstr4|Oprm1|Pde3a|Trp63|Cdc5l|Esr1|Dag1|Drd5|Rapgef2|Arid1a|Htr2c|Ncor2|Akap6|Kmt2d|Ube3a|Gabrb3|Sstr2|Lmo3|Lrrk2|Ehmt2|Jak2|Inhbb|Ptch1|Spp1|Dnaja1|Zfp36l1|Fam107a|Ptger3|Adcy3|Larp1|Nr3c2|Inhba|Btrc|Slc8a1|Gnal|Isl1|Nedd4|Rnf6|Caly|Kcnmb1|Slc1a3|Dab2|Itpr1|Atp1a2|Gramd1b|Cftr|Bdnf|Drd1|Rock2|Adcy5…
GOBP_SENSORY_PERCEPTION	0.000507182	0.00694787	0.477271	0.362151	1.49385	303	Adra2a|Grm1|Zfhx2|Crym|Fgfr1|Map1a|Cacna1e|Tmem150c|Kcnd2|Grik2|Wfs1|Cdh1|Sema5a|Epyc|Zic2|Slc17a8|Ndn|Pgap1|Cacnb2|Sema5b|Lxn|Mapk3|Cpeb3|Oprm1|Slitrk6|Dmxl2|Crb1|Oprk1|Kcnq2|Dlg2|Th|Ripor2|Gjb2|Ankfn1|Nipbl|Col11a1|Tmem100|Serpine2|Nr2e1|Adcy3|Serpinb6b|Gnal|Tbx18|Slc1a3|Crybg3|Lhfpl4|Tac1|Lhfpl3|Grin2b|Lhfpl5|Bace1|Pde1c|Spry2|Aqp4|Homer2|Fzd4|Pou3f4|Ddit3|Tmie|Chrna4|Chrna7|Fam107b|Tlr4|Diaph…
GOBP_POSITIVE_REGULATION_OF_CELL_ADHESION	0.000387476	0.0057548	0.498493	0.356324	1.49348	379	Cd44|Kif26b|Nr4a3|Lamb1|Smoc2|Prkce|Nrp1|Hsp90aa1|Cdh1|Efnb1|Bmp7|Cyld|Fbln1|Tgfb2|Pcsk5|Ift74|Cdh13|S100a10|Angpt1|Plpp3|Adgrg1|Dag1|Ptpru|Arid1a|Ptk2b|Socs5|Npy2r|Ndnf|Afdn|Abl2|Jak2|Cited2|Spp1|Pdpn|Mdk|Ret|Cd55|Bcl6|Dmd|Abi3bp|Crkl|Myadm|Rasgrp1|Pbrm1|Shb|Hspd1|Tbx18|Vit|Fn1|Dab2|Itgb1bp1|Thbs1|Nfat5|Zfhx3|Arid1b|L1cam|Myo10|Hsph1|Ap3d1|Ambra1|Ank3|Itpkb|Itgav|Hyal1|Ep300|Vav3|Itga5|Il6st|Ccl…
GOBP_NEGATIVE_REGULATION_OF_PHOSPHORUS_METABOLIC_PROCESS	0.000290925	0.00488594	0.498493	0.360124	1.49244	336	Nos1|Jun|Ptpro|Mfhas1|Nr2f2|Rgs14|Fbln1|Irs2|Impact|Angpt1|Plpp3|Pid1|Gadd45b|Agt|Uchl1|Spry4|Dynll1|Men1|Ntf3|Wwtr1|Socs5|Ppp4r4|Dnajc10|Nf1|Ptprt|Dnajc3|Lrrk2|Dnaja1|Cadm1|Nupr1|Git1|Eif4g1|Dmd|Ptpn13|Crkl|Myadm|Mllt1|Midn|Slc8a1|Mas1|Trib1|Hspb1|Shb|Prkcd|Chordc1|Snca|Ppm1e|Inpp5f|Prkag2|Hspa4|Itgb1bp1|Pard3|Gadd45g|Rgs2|Prkar2a|Rock2|Lats2|Dusp19|Ddit4|Terf2ip|Gskip|Prkdc|Ppp2r5a|Spry2|Ntrk3|…
GOBP_NEGATIVE_REGULATION_OF_PROTEIN_MODIFICATION_PROCESS	0.000386942	0.0057548	0.498493	0.3558	1.48901	376	Nos1|Jun|Prkcg|Bex1|Prkce|Ptpro|Mfhas1|Nr2f2|Rgs14|Ctnnb1|Fbln1|Impact|Angpt1|Plpp3|Fry|Pid1|Gadd45b|Agt|Uchl1|Spry4|Men1|Ntf3|Wwtr1|Socs5|Ppp4r4|Dnajc10|Nf1|Ptprt|Dnajc3|Lrrk2|N4bp1|Capn3|Dnaja1|Cadm1|Eif4g1|Dmd|Ptpn13|Crkl|Myadm|Ivns1abp|Mllt1|Slc8a1|Mas1|Trib1|Ncoa7|Hspb1|Shb|Prkcd|Chordc1|Snca|Ppm1e|Inpp5f|Prkag2|Hspa4|Itgb1bp1|Pard3|Gadd45g|Rgs2|Prkar2a|Rock2|Lats2|Dusp19|Terf2ip|Gskip|Prkdc…
GOBP_PROTEIN_LOCALIZATION_TO_CELL_PERIPHERY	0.000444179	0.00640663	0.498493	0.356247	1.48676	359	Myo5b|Neto1|Scn3b|Stac|Sorbs1|Cdh1|Gpc4|Ank2|Rab26|Nptx1|Epha3|Dpp6|Cacnb2|Pgrmc1|S100a10|Slc1a1|Ppp1r9b|Pid1|Lrrc7|Adam10|Atp2c1|Sec16a|Dag1|Grip1|Mrap2|Camk2d|Rapgef2|Dlg2|Slmap|Anxa2|Map2k1|Sptbn1|Nbea|Hectd1|Rapgef6|Afdn|Nrxn3|Rhoq|Gpc6|Tnik|Lypd1|Clip1|Ptch1|Tesc|Rilpl2|Macf1|Git1|Eif4g1|Nsf|Cacna2d2|Myadm|Kif1b|Actr3|Neto2|Grin2c|Dchs1|Snca|Actn2|Dab2|Pip5k1a|Cdh2|Itgb1bp1|Gga1|Lhfpl4|Cltc|…
GOCC_TRANSPORTER_COMPLEX	0.000600857	0.00783671	0.477271	0.355227	1.48139	356	Kcna4|Cachd1|Cacna1h|Gria1|Cacna1e|Atp1a3|Scn3a|Scn3b|Kcng1|Akap9|Kcnd2|Gabrb1|Ryr3|Grik2|Kcnab1|Gabra2|Slc17a8|Olfm3|Dpp6|Cnih2|Kcnk2|Trpc1|Cacnb2|Grin3a|Eps8|Glra2|Nalcn|Scn5a|Kcnq2|Cacng5|Kcnd3|Dlg2|Trpc7|Ptk2b|Grik4|Akap6|mt-Nd2|Gabrb3|Dlg3|Gabra5|Cacng8|Hspa2|Kcnj4|Shisa9|Kcna5|Kcng2|Grik3|Cacna2d2|Trpc5|Kcna3|Grin2c|Gabrg3|Vwc2l|Cacna1c|Gria2|Slc9a1|Kcnmb1|Atp1b2|Atp1a2|Hcn3|Gabrg1|Cftr|Ctt…
GOCC_SIDE_OF_MEMBRANE	0.000218339	0.00396569	0.518848	0.346088	1.47742	460	Gfra1|Cd44|Amot|Plppr4|Stac|Gpc3|Agap2|Ryr3|Kcnab1|Alcam|Cdh1|Atp2b1|Igsf21|Gpc4|Ntng2|Cyld|Ank2|Lsamp|Gnao1|Mdga1|Epha5|Mdga2|Cdh13|Thbd|Lepr|Lypd6b|Ppp1r9b|Mtss1|Ap2a2|Cd163|Dag1|Samd12|Enox1|Gem|Ache|Ndufaf5|Epm2aip1|Htr2c|Nt5e|Ackr3|Dlk1|Th|Gpc1|S1pr1|Myh10|Gpc6|C2cd2l|Lrrk2|Ncam2|Jak2|Lypd1|Ace|Pdpn|Cd55|Dmd|Gnb4|Cr1l|Itga8|Ap2b1|Gnal|Fer|Astn1|Itga7|Atp1b2|Thbs1|Gas1|Gnaz|L1cam|Rgs2|Rab21|G…
GOBP_POSITIVE_REGULATION_OF_PROTEIN_LOCALIZATION	0.000407383	0.00597617	0.498493	0.345779	1.47713	458	Myo5b|Doc2b|Sytl4|Map1a|Nnat|Stac|Sorbs1|Agap2|Prkce|Hsp90aa1|Gpr27|Cdh1|Cyld|Tgfb2|Irs2|Epha3|Dpp6|Glp1r|Yap1|Trpc1|Pgrmc1|Necab2|Sybu|Lepr|Abhd17c|Ppp1r9b|Tomm70a|Atp2c1|Grip1|Dynll1|Wwtr1|Tcaf1|Sptbn1|Baiap3|Myh10|C2cd2l|Cct5|Jak2|Tunar|Eif4g1|Hcfc1|Crkl|Lrp4|Hsp90ab1|Myom1|Zic1|Actr3|Ap2b1|Dnm1l|Coro2b|Isl1|Prkcd|Snca|Cacna1c|Tpr|Itpr1|Itgb1bp1|Cftr|Slc5a3|Rock2|Ank3|Ripor1|Ep300|Cct4|Akap5|T…
GOBP_REGULATION_OF_PROTEOLYSIS	0.000109967	0.00235875	0.538434	0.344385	1.47255	500	Robo1|Adra2a|Cd44|Serpina3n|Epha7|Spon1|Map1a|Prkcg|Gpc3|Clec3b|Wfs1|Cdh1|Rybp|Hspa1a|Cflar|Ubqln2|F3|Acvr1c|Clu|S100a10|Lxn|Slc1a1|Bcl2|Dlc1|Trp63|Caap1|Klf4|Apaf1|Hspa1b|Men1|Ptk2b|Bok|Plat|Socs5|Ube3a|Xpo1|Timp2|Serpinh1|Wfikkn2|Lrrk2|N4bp1|Jak2|Tmtc3|Capn3|Dda1|Cyfip2|Usp9x|Nupr1|Perp|Ret|Serpine1|Serpine2|Hsp90ab1|Serpinb6b|Rfx4|Itih2|Btrc|Trib1|Hspd1|Snca|Dab2|Mcl1|Dapk1|Spock3|Thbs1|Eno1|G…
GOMF_MONOATOMIC_CATION_TRANSMEMBRANE_TRANSPORTER_ACTIVITY	0.000315521	0.00517496	0.498493	0.34519	1.46949	437	Kcna4|Cachd1|Slc41a1|Cacna1h|Cacna1e|Atp1a3|Scn3a|Scn3b|Kcng1|Kcnd2|Ryr3|Grik2|Slc1a2|Kcnab1|Atp2b1|Slc39a6|Slc17a8|Scn7a|Kcnk2|Trpc1|Cacnb2|Htr1b|Slc1a1|Grin3a|Kcnn3|Slc9a2|Stim2|Oprm1|Slc10a4|Nalcn|Atp2c1|Scn5a|Kcnq2|Cacng5|Kcnd3|Trpc7|Grik4|Slc4a4|Orai2|mt-Nd2|Cacng8|Nipal3|Kcnj4|Ncs1|Slc5a7|Kcna5|Kcng2|Grik3|Slc25a22|Cacna2d2|Trpc5|Kcna3|Grin2c|Atp13a3|Slc8a1|Slc13a4|Atp6v0a1|Cacna1c|Slc30a1|…
GOBP_REGULATION_OF_ESTABLISHMENT_OF_PROTEIN_LOCALIZATION	0.000126204	0.00258955	0.518848	0.343621	1.46928	500	Doc2b|Adra2a|Nos1|Sytl4|Cacna1e|Nnat|Cnr1|Prkce|Syt4|Hsp90aa1|Gpr27|Cdh1|Tgfb2|Irs2|Rfx3|Gnao1|Glp1r|Trpc1|Acvr1c|Epha5|Pgrmc1|Sybu|Lepr|Slc1a1|Angpt1|Tomm70a|Oprm1|Crhr2|Atp2c1|Ahi1|Dynll1|Tcaf1|Nf1|Baiap3|Xpo1|Myh10|C2cd2l|Lrrk2|Cct5|Syt9|Jak2|Tunar|Inhbb|Dnaja1|Slc25a22|Hcfc1|Tfap2b|Ptger3|Hsp90ab1|Myom1|Uhmk1|Zic1|Midn|Actr3|Dnm1l|Coro2b|Isl1|Prkcd|Cacna1c|Ptpn14|Tpr|Itpr1|Itgb1bp1|Cartpt|Gna…
GOMF_ACTIN_BINDING	0.000728128	0.00908585	0.477271	0.351284	1.46605	359	Myo5b|Map2|Pls3|Map1b|Map1a|Arpc5|Prkce|Pdlim5|Wipf3|Phactr2|Nebl|Cacnb2|Impact|Eps8|Ppp1r9b|Mtss1|Wasl|Tln2|Tlnrd1|Dag1|Myo9a|Parvg|Samd14|Arc|Enah|Shank3|Sntb1|Mprip|Actn1|Sptbn1|Myh10|Afdn|Gas2l1|Coro7|Lrrk2|Cotl1|Macf1|Ace|Fam107a|Wasf3|Nexn|Actr2|Dmd|Abi3bp|Shroom3|Klhl2|Trpc5|Gmfb|Actr3|Palld|Coro2b|Fxyd5|Limd2|Add3|Snca|Fgd4|Actn2|Sptan1|Sipa1l1|Myo10|Cttn|Cald1|Map1s|Limch1|Tmod2|Cyfip1|M…
GOBP_NEGATIVE_REGULATION_OF_CATALYTIC_ACTIVITY	0.000512774	0.00696577	0.477271	0.350351	1.46521	375	Nos1|Cd44|Amot|Serpina3n|Gpc3|Ptpro|Nr2f2|Rgs14|Cflar|Irs2|Mtrr|Lepr|Lxn|Gadd45b|Agt|Uchl1|Spry4|Drd5|Caap1|Klf4|Hspa1b|Men1|Wwtr1|Socs5|Ppp4r4|Nf1|Timp2|Ptprt|Dnajc3|Serpinh1|Wfikkn2|Lrrk2|Dnaja1|Serpine1|Parp3|Serpine2|Mllt1|Midn|Serpinb6b|Itih2|Slc8a1|Trib1|Hspb1|Shb|Prkcd|Chordc1|Snca|Ppm1e|Prkag2|Spock3|Itgb1bp1|Thbs1|Gadd45g|Serpinf1|Rgs2|Prkar2a|Rock2|Lats2|Rrp1b|Dusp19|Ppp1r12a|Gskip|Arfg…
GOBP_NEGATIVE_REGULATION_OF_TRANSPORT	0.000590493	0.00774272	0.477271	0.348732	1.46415	382	Adra2a|Nos1|Sytl4|Map1b|Cnr1|Lrrtm1|Prkce|Kcnab1|Syt4|Ubqln2|Tgfb2|Irs2|Epha3|Bcr|Nedd4l|Gnao1|Cnih2|Acvr1c|Htr1b|Mctp1|Necab2|Srebf2|Angpt1|Bcl2|Pid1|Oprm1|Osr1|Esr1|Crhr2|Oprk1|Gem|Camk2d|Ahi1|Lrrtm2|Ptk2b|Npy2r|Nf1|Rhoq|Maob|Pnkd|Lrpap1|Inhbb|Ace|Serpine2|Ptger3|Midn|Nedd4|Snca|Slc30a1|Actn2|Tpr|Atp1a2|Thbs1|Cartpt|Pcsk9|Gnaz|Rgs2|Ube2g2|Fer1l5|Foxo1|Ank3|Itgav|Atp7a|Pde1c|Cyfip1|Akap5|Gnaq|Pk…
GOCC_ACTIN_CYTOSKELETON	0.000571681	0.0075771	0.477271	0.343154	1.46198	428	Peak1|Nckap1|Myo5b|Map2|Amot|Pls3|Arpc5|Cnr1|Sorbs1|Sipa1l3|Cdh1|Pdlim5|Arhgap6|Specc1|Nebl|Epha3|Dhx9|Ppp1r9b|Mtss1|Lrrc7|Auts2|Wasl|Dlc1|Tlnrd1|Ntn1|Myo9a|Parvg|Samd14|Ddr2|Anxa2|Arc|Enah|Mprip|Actn1|Onecut2|Sptbn1|Myh10|Gas2l1|Abl2|Rhoq|Calb2|Cotl1|Macf1|Fam107a|Nexn|Actr2|Shroom3|Abi2|Myadm|Klhl2|Gmfb|Actr3|Lpp|Palld|Coro2b|Limd2|Snca|Fer|Ankrd26|Ncoa5|Actn2|Cdh2|Dapk1|Sptan1|Sipa1l1|Myo10|Ct…
GOMF_UBIQUITIN_LIKE_PROTEIN_LIGASE_BINDING	0.000815641	0.00990075	0.477271	0.35377	1.45921	304	Jun|Sorbs1|Mfhas1|Grik2|Wfs1|Hsp90aa1|Hspa1a|Ctnnb1|Smad1|Clu|Bcl2|Uchl1|Scn5a|Hspa1b|Egr2|Ptk2b|Cacybp|Bok|Polr2a|Dlg3|Lrpprc|Mc4r|Dnaja1|Derl1|Usp9x|Smad6|Abi2|Hsp90ab1|Trib1|Dnm1l|Hspd1|Cul3|Sipa1l1|Foxo1|Prkar2a|Ambra1|Usp19|Hspa8|Fzd8|Tank|Erlin1|Ube2n|Trib2|Sh3kbp1|Ywhaz|Crk|Trip4|Per1|Fzd4|Pax6|Hspa5|Arih1|Traf3|Cul5|Parp1|Erlin2|Pacrg|Nfe2l2|Rnf20|Cct2|Elob|Shprh|Ngfr|Ube2b|Tnk2|Hgs|Kcnq3…
GOMF_DNA_BINDING_TRANSCRIPTION_FACTOR_BINDING	0.000506499	0.00694787	0.477271	0.340479	1.45276	455	Grm1|Jun|Nr4a3|Nr4a2|Pbx1|Bex1|Wfs1|Hspa1a|Prmt2|Ctnnb1|Tle4|Zfp516|Yap1|Spen|Arid5a|Dhx9|Tob2|Bcl2|Mapk3|Nfia|Sp3|Esr1|Sik1|Smarca1|Klf4|Arid1a|Hspa1b|Lmo1|Egr2|Ncor2|Trp53bp1|Med13|Xpo1|Ptprt|Lmo3|Trip12|Cited2|Dnaja1|Bcl6|Hcfc1|Med24|Crkl|Psip1|Uhrf2|Trib1|Ncoa7|Ets2|Smad4|Hspb1|Isl1|Rnf6|Tbx18|Fos|Mef2d|Srf|Hspa4|Notch2|Trp73|Nfatc1|Id4|Foxp2|Ep300|Prkdc|Cenpf|Nr4a1|Txlng|Prdm16|Bex2|Hdac5|Th…
GOMF_PROTEIN_KINASE_ACTIVITY	0.00029647	0.0049452	0.498493	0.336864	1.44388	478	Peak1|Nrp2|Fgfr1|Epha7|Prkcg|Stk26|Prkce|Nrp1|Slk|Dclk2|Sik3|Epha3|Bcr|Camkv|Acvr1c|Epha5|Bmpr1b|Bmpr2|Hipk1|Pak3|Ppp1r9b|Mapk3|Cdk13|Sik1|Ccnh|Cdk18|Camk2d|Ddr2|Ptk2b|Map2k1|Camk1d|Top1|Map3k14|Mmd2|Pkn2|Nek10|Abl2|Lrrk2|Trio|Jak2|Tnik|Mknk2|Mink1|Ccnk|Ret|Stk32b|Obscn|Epha6|Map3k20|Uhmk1|Ankk1|Trib1|Stk40|Prkcd|Fer|Prkag2|Efemp1|Dapk1|Nuak2|Fam20c|Dyrk3|Ccnd3|Dstyk|Plk2|Rock2|Snrk|Cdkl2|Lats2|K…
GOCC_TRANSCRIPTION_REGULATOR_COMPLEX	0.00036671	0.00563358	0.498493	0.338604	1.44362	434	Jun|Fosl2|Nr4a3|Nr4a2|Pbx1|Bex1|Ascc3|Nfatc2|Ctnnb1|Tle4|Thra|Arid4a|Rfx3|Smad1|Yap1|Chd3|Spen|S100a10|Arid5a|Trrap|Gtf3c1|Sp3|Esr1|Ccnh|Klf4|Men1|Anxa2|Ncor2|Wwtr1|Skil|Bcl9l|Npas2|Pbx3|Sfpq|Smad6|Med24|Junb|Nfya|Med26|Atf5|Smad4|Isl1|Sub1|Tbx18|Fos|Nfat5|Zfhx3|Nfatc1|Tead1|Alx4|Ep300|Prkdc|Nr4a1|Rbl2|Prdm16|Bex2|Ccnd1|Hdac5|Maff|Pygo2|Ncoa1|Lpin1|Rcor1|Pdlim1|Trip4|Ldb2|Pbxip1|Six3|Pax6|Ddit3|V…
GOBP_LEUKOCYTE_DIFFERENTIATION	0.000795921	0.00975799	0.477271	0.332384	1.42099	472	Cd44|Jun|Fosl2|Cyp26b1|Gpc3|Pbx1|Hsp90aa1|St3gal1|Cyld|Ctnnb1|Tmem64|Fgl2|Lepr|Tob2|Bcl2|Rbp1|Sp3|Dock11|Snx10|Arid1a|Men1|Ptk2b|Socs5|Irf8|Dlk1|Nf1|Fzd9|Hectd1|Abl2|Cited2|Tesc|Mink1|Sos2|Zfp36l1|Klf10|Mdk|Bcl6|Cmtm7|Junb|Rasgrp1|Mettl3|Trib1|Hspb1|Pbrm1|Shb|Fos|Zfp608|Srf|Lipa|Fzd7|Notch2|Cartpt|Irf2bp2|Dnajb9|Gadd45g|Nfatc1|Fam20c|Arid1b|Lig4|Sh3pxd2a|Ap3d1|Ctla2a|Ambra1|Itpkb|Fzd8|Atp7a|Ep300…
GOCC_ORGANELLE_INNER_MEMBRANE	4.80292e-05	0.00127316	0.557332	-0.315853	-1.46788	490	Gatm|Coq9|Slc25a37|Sun1|Acsl5|Mpst|Timm21|Slc25a27|Tmem65|Pisd|Ndufb4|Aldh3a2|Mpc1|Ndufaf3|Uqcc2|Mrpl2|Cnp|Hadh|Neu4|Mrps12|Cox16|Mrpl47|Ndufs2|Sco1|Cox8a|Rcc1l|Bdh1|Mpv17l2|Letm2|Mrps35|Acad9|Dhfr|Fahd1|Sirt3|Mrpl53|Got2|Uqcrfs1|Mrpl33|Gstk1|Dhrs1|Smad3|Cyp11a1|Ndufs7|Fpgs|Ndufa4|Tmem186|Phb2|Slc25a36|Slc25a35|Aifm1|Ucp3|Mrps24|Efhd1|Vdac2|Tk2|Mrpl58|Slc25a10|Ndufa7|Mtch2|Immp2l|Ppif|Pmpca|Ldhb|…
GOBP_TRNA_METABOLIC_PROCESS	0.000414902	0.00603762	0.498493	-0.386748	-1.59954	160	Gtdc1|Trmt5|Rpp25|Zbtb8os|Wdr4|Trub2|Nsun3|Yars2|Pus7|Exosc8|Vars2|Tars2|Trmt11|Polr3e|Nat10|Trmt2a|Pars2|Ankrd16|Dtwd1|Tsen15|Trmt6|Dus2|Polr2e|Dus3l|Gatc|Lcmt2|Iars2|Mettl1|Rpp21|Exosc2|Urm1|Trmt13|Pus10|Polr3a|Elac2|Trmt2b|Grsf1|Sars2|Pop4|Trmu|Trub1|Pop5|Trpt1|Trmo|Farsa|Ddx1|Elp5|Trmt1|Sepsecs|Elp3|Lage3|Nsun6|Pus1|Thg1l|Dalrd3|Polr2f|Mars2|Lars2|Tsen54|Rpp30|Elp6|Tyw3|Tarbp1|Mettl2|Dars2|B3…
GOMF_CATALYTIC_ACTIVITY_ACTING_ON_A_TRNA	0.000781789	0.00962135	0.477271	-0.418029	-1.61321	106	Gtdc1|Trmt5|Rpp25|Pstk|Trub2|Nsun3|Yars2|Vars2|Tars2|Trmt2a|Pars2|Dtwd1|Dus2|Mrpl58|Dus3l|Lcmt2|Iars2|Mettl1|Rpp21|Trmt13|Pus10|Elac2|Trmt2b|Sars2|Pop4|Trmu|Trub1|Pop5|Trpt1|Trmo|Farsa|Ggt1|Trmt1|Sepsecs|Nsun6|Pus1|Thg1l|Dalrd3|Mars2|Lars2|Rpp30|Tyw3|Ggt5|Tarbp1|Mettl2|Dars2|B3gntl1|Rpp38|Mettl6|Tyw1|Dtd1|Ankzf1
GOBP_CELLULAR_LIPID_CATABOLIC_PROCESS	0.000560422	0.007448	0.477271	-0.38888	-1.61479	164	Pla2g4e|Pnpla2|Ilvbl|Pnpla3|Sirt2|Acsl5|Abcd2|Neu2|Plbd2|Plcg1|Acox3|Mgll|Pld1|Pla2g7|Echs1|Acacb|Akr1c18|Hadh|Neu4|Ehhadh|Neu3|Phyh|Lipe|Acad11|Gm2a|Acad10|Slc25a17|Nudt19|Acadl|Abhd16a|Pex2|Ddhd2|Nudt7|Abcd4|Naglu|Smpd1|Faah|Daglb|Pex7|Galc|Prdx6|Pla2g6|Dagla|Ppard|Gpcpd1|Decr2
